# Supplementary material for: Comprehensive profiling of transcriptional networks specific for lactogenic differentiation of HC11 mammary epithelial stem-like cells
Source: Sci Rep. 2018 Aug 6;8:11777. doi: 10.1038/s41598-018-30122-4 (PMC6079013; doi:10.1038/s41598-018-30122-4)
Supplement: Supplementary file 2 — Supplementary Table [file 41598_2018_30122_MOESM2_ESM.xlsx]

## Sheet: ST1
Supplementary Table 1: RNA-seq paired end sequencing data quality statistics
Sample name	Raw Paired End reads	GC content (%)	Q20 (%)	Q30 (%)
NI	33466574	0.5	97.44	93.53
NII	28986442	0.5	97.19	93.03
PI	32041815	0.49	97.28	93.22
PII	32527414	0.49	97.18	93.03
PrlI	32253820	0.5	97.12	92.85
PrlII	41298528	0.5	97.05	92.91
ESC I	48211782	0.51	97.13	93.32
ESC II	34959564	0.51	97.03	93.06

## Sheet: ST2
Supplementary Table 2: RNA-seq paired end sequencing reads maping statistics
Sample name	NI	NII	PI	PII	PRLI	PRLII	ESCI	ESCII
Total reads	66005456	56766030	62850938	63991192	63735374	81540128	41434474	30850216
Total mapped	58212828(88.19%)	50025174(88.13%)	56227898(89.46%)	56396196(88.13%)	56227898(88.22%)	71603961(87.81%)	32640360 (78.7759%)	26156498 (84.7855%)
Uniquely mapped	58212828(88.19%)	50025174(88.13%)	56227898(89.46%)	56396196(88.13%)	56227898(88.22%)	71603961(87.81%)	32640360 (78.7759%)	26156498 (84.7855%)
Read-1	29643572(44.91%)	29643572(52.22%)	28209994(44.88%)	28826381(45.05%)	28825154(45.23%)	37138361(45.55%)	16340858 (39.4378%)	13078513 (42.3936%)
Read-2	28569256(43.28%)	24446137(43.06%)	27040086(43.02%)	27569815(43.08%)	27402744(42.99%)	34465600(42.27%)	16299502 (39.338%)	13077985 (42.3919%)
Reads map to '+'	29153302(44.17%)	25051011(44.13%)	27653702(44.00%)	28232196(44.12%)	28177178(44.21%)	35887200(44.01%)	16333607 (39.4203%)	13089066 (42.4278%)
Reads map to '-'	28569256(43.28%)	20381602(35.90%)	28017904(44.58%)	27569815(43.08%)	27402744(42.99%)	34465600(42.27%)	16306753(39.3556%)	13067432(42.3577%)

## Sheet: ST3
Supplementary Table 3: RNA-seq correlation statistics between replicates and samples
	ESCI	ESCII	NI	NII	PI	PII	PRLI	PRLII
ESCI	1	0.979018	0.599605	0.60562	0.437505	0.44077	0.433995	0.451157
ESCII	0.979018	1	0.594121	0.598564	0.421669	0.425186	0.418062	0.436234
NI	0.599605	0.594121	1	0.996613	0.749792	0.757137	0.746801	0.776996
NII	0.60562	0.598564	0.996613	1	0.751264	0.758722	0.748788	0.778865
PI	0.437505	0.421669	0.749792	0.751264	1	0.998428	0.938284	0.938147
PII	0.44077	0.425186	0.757137	0.758722	0.998428	1	0.938891	0.940874
PRLI	0.433995	0.418062	0.746801	0.748788	0.938284	0.938891	1	0.996789
PRLII	0.451157	0.436234	0.776996	0.778865	0.938147	0.940874	0.996789	1

## Sheet: ST4
Supplementary Table 4: List of genes that are expressed in ESCs with minimum FPKM value. Note: Total number of genes with >1 FPKM values are 12016. Values derived with the use of Sub-read version1.5.0
Gene ID	ESC_Average
Ush2a	0.0021396
Arpp21	0.0031692
Otog	0.00338505
Mdga2	0.00345699
Dcx	0.00371338
Gm1966	0.00378575
Pappa	0.0037981
Grm5	0.00398827
Gm13298	0.00411574
Sorcs1	0.00415193
Unc13c	0.00420795
Pcdh15	0.00425296
Pgm5	0.00425962
Slitrk2	0.00428323
Muc5b	0.00454401
Ros1	0.00459344
Muc19	0.00460087
Scn7a	0.00463603
Col24a1	0.00476335
Pcdh11x	0.00476904
Otogl	0.0048677
Impg2	0.00491841
Abca12	0.00503204
Acsm2	0.00504542
Sytl5	0.00513303
Csmd3	0.00522132
Mgam	0.00523983
Mrvi1	0.00529863
Pkhd1l1	0.00533732
Ncam2	0.00551526
Myh8	0.00552961
Trp63	0.00561454
Plxnb3	0.00564531
Cntn4	0.00565
Cacna1e	0.00597604
Nlgn1	0.0059926
Lrrtm2	0.00599577
Syn2	0.006017
Cdh12	0.00602873
Abca8a	0.00605342
AI197445	0.0060599
Rbfox1	0.00620252
Prlr	0.00624401
Slc24a2	0.00630841
Pgr15l	0.00632014
B3galt5	0.00638064
Kcnb2	0.00640347
Sphkap	0.00643146
Tfap2b	0.00644135
Cdh8	0.00644719
Hsd3b4	0.00646312
Pcdha10	0.00648532
Gm9573	0.00649896
Mroh2b	0.0065002
Scn10a	0.00652363
Gpr17	0.00654651
Rasef	0.00655914
Cftr	0.00664367
Kynu	0.00665154
Pou3f2	0.00667756
Aqp4	0.0066895
E230008N13Rik	0.00669082
Kcnv2	0.00669609
Olfm3	0.00682651
LOC101055863	0.00685404
Gm9926	0.00694931
Aox2	0.0071181
Csf2rb	0.00713453
Gpr123	0.00714503
Tph1	0.00714803
Pcdh17	0.00715029
Gm16523	0.00715706
Scn11a	0.00717767
4930407I10Rik	0.00727499
Ccdc108	0.00732453
Fam19a2	0.00737441
Cd247	0.00738402
Muc4	0.00742847
Ankar	0.00743408
Kcnd2	0.00747823
Pcdh12	0.00749627
Atp13a5	0.00749637
Casr	0.00749802
ChkbCpt1b	0.00750962
Cd163	0.00756813
Slc6a18	0.0077176
Naip1	0.00781229
Gm12185	0.00792164
Muc20	0.00793743
Hephl1	0.00796078
Cntn5	0.0079616
Asb15	0.00796533
Sidt1	0.00797093
Hecw1	0.0080209
Col28a1	0.00803689
Filip1	0.00808083
Fndc7	0.00817682
Plek	0.00825748
Tmem26	0.00829012
Oprd1	0.00845462
Kcna1	0.00845905
Klhl14	0.00846093
Slamf7	0.00854816
Abcb11	0.00855601
Catsperg2	0.00859137
Lrrtm4	0.0086017
Gm14015	0.00860877
Gdap1	0.00863501
Map3k19	0.0086372
Gucy2c	0.0086372
Syt4	0.0087147
Pld5	0.00873036
Rasl12	0.00877091
A730046J19Rik	0.00889775
Pcdhb3	0.00897704
Htr4	0.00899328
Cd244	0.00904631
Gm5415	0.00907045
Olfr1033	0.00908256
Col25a1	0.00908863
Stxbp5l	0.00910984
Gm10635	0.00913626
Gpr61	0.00922302
Nron	0.00930633
9130019P16Rik	0.00933609
Clvs1	0.00943286
Dlg2	0.0094587
Ccr2	0.00947229
Ptgfr	0.00948838
Olr1	0.00952537
Aoc3	0.00952723
Trpm5	0.00955548
Grm3	0.00961426
Tdrd6	0.00962788
Gbp10	0.00963606
Ermn	0.00965522
Mpeg1	0.00965906
Gm20750	0.0096717
Pcsk9	0.00967996
Tas1r3	0.00967996
Slc22a8	0.00968548
Epb4.2	0.00979148
Fgf14	0.00987683
Pcsk2os1	0.00989409
Btbd16	0.00989984
Rxfp2	0.00990849
Itga2	0.00992928
Epha6	0.00994106
Nlrp2	0.00998708
Kcnmb1	0.0100004
Grm7	0.0100171
Spata31d1c	0.0100283
Ccdc146	0.0100313
H2-Eb2	0.010058
Myt1l	0.0100861
Tll2	0.0100908
Gm14204	0.0100908
Fga	0.0101179
Nhlh2	0.010139
Trpc7	0.0101815
Adora3	0.0102121
Zic4	0.010245
Cdh16	0.0102459
Ccdc149	0.010249
Clec9a	0.0103206
A230072E10Rik	0.0103331
Pla2g4d	0.0103457
Ccdc129	0.010352
Gm15127	0.0103668
Krt75	0.0104027
Foxn1	0.0104155
Sntg1	0.0104486
Tmc2	0.0105709
Csmd1	0.0106286
Vsx2	0.0106906
Gm16325	0.0107108
Slc16a12	0.0108221
Gpr45	0.0108502
4931406H21Rik	0.0108558
Iigp1	0.0108857
Gm15612	0.0109032
Sycp1-ps1	0.0109207
Gprin3	0.0109665
Gm3139	0.0109806
Slain1os	0.0109984
G630071F17Rik	0.0110269
2310005G13Rik	0.0110845
Tlr1	0.0111316
Rab9b	0.0111358
Folh1	0.0111572
Tnni3k	0.0111756
Myh2	0.0111774
Gabra3	0.0112374
Grid2	0.0112421
Gbp5	0.0112532
5031426D15Rik	0.0112925
Rfx6	0.0113163
Fgf12	0.0113194
Slc8a1	0.0113216
Ar	0.0113358
Pcdhb13	0.0113408
Lrp1b	0.0113631
Edar	0.0113809
Col4a6	0.0114136
AU022754	0.0114234
Flt3	0.0114556
Pde6c	0.0114735
Zcchc16	0.011525
5330413P13Rik	0.0115345
5031410I06Rik	0.0115358
Gm13544	0.0115633
Tmem71	0.0115988
5430419D17Rik	0.0116107
9530036O11Rik	0.0116186
Kcna6	0.0116445
Chrna6	0.0116986
Wfdc8	0.0116988
Gpc5	0.0117837
Il5ra	0.0117877
Gm15880	0.0117878
Strc	0.0118103
Btc	0.0118206
Tmem52b	0.0118247
Tmprss11g	0.0118371
Gm13288	0.0119284
Fam179a	0.0119559
Serpinb10	0.0120005
Prkag3	0.0120042
Galnt13	0.0120246
Ptprb	0.0120777
Cdh17	0.0120975
Chat	0.0120982
Lama2	0.0121239
Myo3b	0.0121288
Fcrl5	0.0121361
Esrrg	0.012185
Adh6-ps1	0.0121893
D030040B21Rik	0.0121937
Mnd1-ps	0.0122552
E030013I19Rik	0.0122597
AI504432	0.0122641
Vsig1	0.0122818
4932413F04Rik	0.0122951
Bai3	0.0123129
Ifih1	0.0123196
Gm10474	0.0123937
BC035044	0.0123983
Ltf	0.0123983
Iqch	0.0124094
Arhgap27os3	0.0124482
Cdh7	0.0124908
Endou	0.0125077
Ftcd	0.0125447
Gbp11	0.0125539
Adam3	0.0125586
1110028F11Rik	0.0125678
Pcsk5	0.0126
Myh1	0.0126064
AI317395	0.0126898
AA619741	0.012704
Lrat	0.0127112
Vmn2r3	0.0127326
Ndst3	0.0127374
Abca13	0.0127398
Mcoln2	0.0127517
4930474G06Rik	0.0127661
Hk3	0.0128118
Asic4	0.0128287
A530016L24Rik	0.0128968
Pcdha12	0.012941
Mc3r	0.0129607
Tmem215	0.0129825
Dnah7a	0.0130086
Cdcp2	0.0130203
Tnn	0.0130621
Vmn2r59	0.0130855
Tlr5	0.0130921
Gdpd2	0.0131006
Vmn2r90	0.0131158
Btnl5-ps	0.0131158
Sept12	0.0131972
P2ry14	0.0132229
C1qtnf3	0.0132332
Pou2af1	0.0132486
DXBay18	0.0132561
Scn1a	0.0132586
Vmn2r118	0.0132693
Myocd	0.0132875
Vmn2r79	0.0133005
Vmn2r100	0.0133161
Bcas3os1	0.0133466
Vmn2r9	0.0133475
C030034L19Rik	0.0133594
Col10a1	0.0133807
Oca2	0.0134236
Mrgprd	0.0134365
Gad2	0.0134894
Insm2	0.0135059
Dnm3	0.0135568
Syndig1l	0.0136039
Vmn2r13	0.0136202
Shisa6	0.013622
Vmn2r121	0.0136779
Scel	0.0137182
Prdm12	0.013758
Btnl9	0.0138027
Gm11549	0.0138139
Gm7457	0.0138251
Gm20597	0.0138312
Myh4	0.013875
Ackr2	0.0139049
Txk	0.0139157
Cecr6	0.0139643
Slco6c1	0.0139729
Spag17	0.0139753
Dbpht2	0.0139839
Pcdhac2	0.0139944
Foxb1	0.0140354
Lhfpl3	0.0140495
4930565N06Rik	0.0140712
Col4a4	0.0140719
Ttll8	0.0140731
Abca14	0.0140932
Opn1sw	0.0141062
Gm13102	0.0141356
Clec4f	0.014165
Pramel4	0.0141709
C130060K24Rik	0.0141828
Vmn2r-ps54	0.0141876
Nlrp4g	0.0141887
Palmd	0.0142005
Nr5a1	0.0142116
St6galnac1	0.0142124
Il18r1	0.0142213
Sgcz	0.0142302
Lingo4	0.014231
D630029K05Rik	0.0142721
AI314278	0.0143262
Wnt1	0.0143383
Frzb	0.014343
Slc12a1	0.0143443
Rasgrf1	0.0143777
Pcdh10	0.0144088
Vmn1r51	0.0144112
Cxcl9	0.0144171
Pcdha1	0.0144584
C330011F03Rik	0.0144664
Gm2762	0.0145344
Fam83c	0.0145469
Gjd2	0.0145473
Usp9y	0.014549
Pcdha5	0.0145751
4930463O16Rik	0.0145968
Mlc1	0.0145968
Bpifc	0.0146031
Cntn3	0.0146397
Mageb3	0.0146408
Apoa5	0.0146471
Gm4884	0.014685
Col6a6	0.0147067
Fam135b	0.0147073
Hemgn	0.0147169
Myadml2	0.014736
Gm19466	0.0147424
Evi2a	0.0148066
5430421F17Rik	0.0148131
Gbp2b	0.0148517
Cpne6	0.0148519
Ces1g	0.0148519
9630028H03Rik	0.0148584
L3mbtl4	0.0148779
Ms4a2	0.014878
AA536875	0.014904
Cbln4	0.0149631
Clec2e	0.0149696
Eps8l3	0.0149762
F630111L10Rik	0.0149835
Prokr2	0.0149994
Abcg5	0.0150226
Acnat1	0.0150312
Grin2a	0.0150692
A430088P11Rik	0.0151026
Trim31	0.0151228
Aldh8a1	0.0151565
Sptlc3	0.01518
A730020M07Rik	0.01518
Snap25	0.0151972
Lhx1	0.0152297
4930451C15Rik	0.015238
Apol7e	0.0152654
Gm11426	0.0153135
Cd93	0.0153643
Itga11	0.0153692
Cbln2	0.0154457
Gm11548	0.0154598
Ehf	0.0154985
Ptprq	0.0155673
Pkdrej	0.0155673
Fam71e2	0.0155868
Krt71	0.0156376
Kcna4	0.0156643
Clec2h	0.0157389
Rsc1a1	0.0157827
Slc22a27	0.0158048
Agtr1b	0.0158342
Pappa2	0.0158397
2210010C04Rik	0.0158712
Nhlrc4	0.0158786
Scn9a	0.0159116
Cyp4f15	0.0159381
Cybb	0.0159743
Abca16	0.0159854
Gm13752	0.0160098
Clec2g	0.0160282
B930018H19Rik	0.0160283
Wdr72	0.0160528
5031434C07Rik	0.0160662
Btnl1	0.016089
Enthd1	0.0161119
Gm10677	0.0161732
Havcr1	0.016204
Has1	0.0162505
Pet2	0.0162583
Hnf4g	0.016266
Atoh1	0.016266
Vmn2r111	0.0162711
Vmn2r27	0.0162711
Hyal4	0.0162816
Nme8	0.0162894
Vmn2r15	0.0163091
Psg17	0.0163129
Gm9125	0.0163178
Gm9268	0.0163281
Gfral	0.0163442
Tmem255a	0.0163639
Kl	0.0163664
Cilp	0.0163718
Rgag1	0.0164153
BC037032	0.0164166
Tspan10	0.0164709
Nrl	0.0164759
Angptl7	0.0164869
Gabra4	0.0164909
Il17rb	0.0164949
Nlrp1b	0.0166023
Il4i1	0.0166077
Zc3h12d	0.0166118
Trpv1	0.0166197
Kel	0.0166461
Fcrl1	0.0166484
Slamf8	0.0166647
Ermap	0.0166728
Gm13446	0.0166893
Col4a3	0.0167116
1700034J05Rik	0.0167139
Saa4	0.0167221
Gm15091	0.0167799
Fut4-ps1	0.0167862
Ttc39d	0.0168048
Ptprr	0.0168673
Wdr95	0.0168742
Pln	0.0168878
Rhoh	0.0168878
Gm1661	0.0168882
Erich3	0.0169219
Kcnj6	0.0169219
Slc22a30	0.0170236
Mmp1b	0.0170236
Klhl40	0.0170598
Epha3	0.017092
4732490B19Rik	0.0171225
Pparg	0.0171351
Cd19	0.0171928
Il1a	0.0172219
Ankrd63	0.0172317
Hsf3	0.0172394
Lmod2	0.0172832
Otop3	0.0172922
Gm10636	0.0173136
Ano2	0.017314
Astn2	0.0173387
Gm14374	0.0173449
Pth2r	0.0173495
Htr3b	0.0173711
Olfml2a	0.0173855
Serpinb9c	0.0173893
Txndc2	0.0173893
Slc5a9	0.0174031
Spata18	0.0174428
Fam163a	0.0174697
Baat	0.0174697
Gm10432	0.0174835
Cyp2c65	0.0175147
B020004C17Rik	0.0175605
Cyp2j11	0.0175781
Ttc23l	0.0176054
Cyp21a1	0.0176786
Chrng	0.0176971
E330012B07Rik	0.017739
Plin1	0.0177432
Fcrl6	0.0177618
Slc9a4	0.0177897
4931431F19Rik	0.0177897
Lgi1	0.0178159
Sv2b	0.017877
Ndnf	0.0178829
A530064D06Rik	0.0178926
Gpr34	0.0179115
Gm10436	0.0179588
Cxcr6	0.0179588
Olfr247	0.0179873
2010109I03Rik	0.0180159
Klra2	0.0180255
Pde3a	0.0180446
Sell	0.0180447
4930478L05Rik	0.018083
Cyp2b10	0.0181023
Krt76	0.0181149
Mrgprb1	0.0181309
Fmo6	0.0181797
4930570G19Rik	0.0181961
Ccer1	0.0181992
A530065N20Rik	0.0182187
Gabrb1	0.0182774
Heatr9	0.0183168
Lypd6b	0.018329
Dnase1l3	0.0183812
Cdhr2	0.0183857
6330407A03Rik	0.018446
Prame	0.0184745
LOC100862268	0.0185164
A330076H08Rik	0.0185164
Krt6a	0.0185481
Ldlrad2	0.0185974
Krt83	0.0186178
Gpr35	0.0186224
Rdh18-ps	0.0186382
Chdh	0.0186511
Trim10	0.0186555
Rims1	0.0186569
Ccdc148	0.0186791
Mroh5	0.0186805
Ccdc121	0.0186894
Spdyb	0.0186894
Clec18a	0.0186894
Myo16	0.0187038
Hc	0.0187203
St8sia3	0.0187515
D6Ertd527e	0.0188063
Tnfsf15	0.0188527
6030407O03Rik	0.0188762
Mapk10	0.0188788
Neurog2	0.0188912
P2ry4	0.0188912
Oc90	0.0188972
A530013C23Rik	0.0189253
Cacna1i	0.0189658
Barx2	0.0189816
Fmo4	0.0190241
6720468P15Rik	0.0190454
Catsperg1	0.0190668
9530059O14Rik	0.0190743
Gm10390	0.0190791
Tex16	0.0191032
Tbx10	0.0191204
Serpind1	0.0191415
Olfr287	0.0191419
Rab11fip4os1	0.0191503
2610028H24Rik	0.0192831
Fam221b	0.0192831
Arhgap15os	0.019305
Sstr3	0.0193171
F13a1	0.0193221
Slc36a3	0.0193379
Gm14858	0.0193379
St8sia4	0.0193542
Lair1	0.0193599
Jakmip2	0.0193654
Spo11	0.019371
Ntsr1	0.0193763
Frem1	0.0193875
Krt73	0.0194437
Fam69c	0.0194527
Pcdha6	0.019456
Chrm5	0.0194708
Pcdh20	0.0194745
Arl13a	0.0195155
Kcnh8	0.0195389
Ccdc83	0.0195526
Pcdha7	0.0195567
Ppp1r17	0.0195604
Sim1	0.0195608
4930578E11Rik	0.0195709
Slc7a13	0.0196259
Epyc	0.0197307
Lgi4	0.0197422
Wnt2	0.0198022
Plcb2	0.0198228
Nctc1	0.0198868
4933411E08Rik	0.0199507
Epgn	0.0199507
Entpd1	0.0199579
Itgb6	0.0199585
Cdh10	0.0199683
4933413J09Rik	0.0200744
Slc10a4	0.0200871
Sept14	0.0201279
Kcnh1	0.0201414
Nxpe2	0.0201877
Avpr1b	0.0201937
2010002M12Rik	0.0202057
Ctnna2	0.0202817
Dscam	0.0202854
Lrfn5	0.0203644
Guca1b	0.0203813
Neurog1	0.0204058
S100b	0.0204672
Gm8096	0.0204795
Zfp663	0.0205352
Cd5l	0.0205605
4931429L15Rik	0.0205605
Tnf	0.0205663
BC061194	0.0205912
Kis2	0.0206212
Arhgap40	0.0206517
Grin3a	0.020703
Olfm4	0.0207293
Muc15	0.0207483
Lrriq1	0.0207583
Dpt	0.02078
Ass1	0.0208437
C8a	0.0208742
Crnn	0.0208821
Slc22a28	0.020899
Rfx8	0.0209408
1700055N04Rik	0.0209513
Cldn1	0.0209787
Btnl6	0.0209852
4931408D14Rik	0.0209852
Slc22a1	0.0210144
Nr2e1	0.0210306
Mmp12	0.0210362
Ube2d2b	0.0210371
Fat2	0.0210435
1700019B03Rik	0.0210763
Ces1a	0.0211631
Adamts20	0.0211755
Iqca	0.0211813
Cxcl11	0.0211945
Stab1	0.0212608
Unc80	0.0212621
Aplnr	0.02129
Cldn14	0.0212922
Gm1322	0.021303
Oog4	0.0213791
Hcar2	0.0215109
Celrr	0.0215165
Csf2rb2	0.021521
Gimap5	0.0215552
Tmem102	0.0215774
Rgn	0.0215985
0610010B08Rik	0.0216239
Espnl	0.021639
Psg29	0.021643
Fasl	0.0216555
Zfp474	0.0217004
4930440C22Rik	0.0217227
Sftpb	0.0217366
Xkr9	0.0217454
Ivl	0.021768
Sytl4	0.0218047
Loxhd1	0.021815
Clec4a1	0.0218203
Piezo2	0.0219618
Lrrc66	0.0219826
E430016F16Rik	0.0219968
Vmn2r29	0.0220082
Plxna4	0.0220369
Slc26a4	0.0220539
Iyd	0.0220753
Cnrip1	0.0220897
Krt27	0.0220897
9330175E14Rik	0.0221041
Slc6a20a	0.0221128
Hmcn1	0.0221415
Cadm2	0.022152
Enpp6	0.0221834
Helt	0.0221906
Tmem150b	0.0221995
Lin7a	0.0222027
Gm10538	0.0222893
Ren2	0.0222925
Igfbp1	0.0223658
4933403O08Rik	0.0223658
Ccl28	0.0224026
Pcdhb12	0.02241
Kcnk18	0.0224248
Itih5	0.0224351
Nlrp4e	0.0224358
Tssk5	0.0224544
Pthlh	0.0224841
Gabrb2	0.022508
Tfpi2	0.0225438
Abcc12	0.0226088
Gm1720	0.0226188
Gm11201	0.0226704
Gpr149	0.0227451
Cyp17a1	0.0227494
5830432E09Rik	0.022755
Gm10220	0.0227855
Cdh26	0.0227932
Fat3	0.0228108
Serpina11	0.0228315
Gng4	0.0229084
Arhgap20os	0.0229084
Zfp872	0.0229703
Magea10	0.0229993
Arg1	0.0230169
Fgf20	0.0230325
Zcchc5	0.0230716
AB041803	0.0231647
Cd101	0.0232113
Gm10439	0.0232289
Igfbp5	0.0232293
Rit2	0.0232418
Gm13278	0.0232531
AY358078	0.023269
Themis3	0.0232935
Allc	0.0233009
Pcdhb19	0.023308
Fam19a1	0.0233326
Isx	0.0233715
Gm6787	0.023381
Onecut3	0.0234322
Aadat	0.023529
Zim3	0.0235353
Fyb	0.023566
Serpina1d	0.0235756
Abhd16b	0.0235953
4933430H16Rik	0.0236084
Lhfpl1	0.0236086
Gcm2	0.0236166
Rdh16	0.0236527
Ccl6	0.0236741
LOC102632430	0.0236753
Manr	0.0236906
4930543E12Rik	0.0238234
7420700N18Rik	0.023837
Tox	0.0238401
Pax7	0.0238569
Brinp3	0.0239211
Chrnb3	0.0239429
Dnah11	0.0239843
Gm9962	0.0239916
Timp4	0.0240085
Nwd1	0.0240486
Shbg	0.0241621
Olfr976	0.0241707
Gm17801	0.0241965
Frmpd4	0.0242386
Grm1	0.0243176
Tm4sf4	0.0243176
Pcdhb15	0.0243263
Pdia2	0.0243357
Pou5f2	0.0243699
Ccdc105	0.0243782
Fam154b	0.0243874
Gm9899	0.0244162
Gfi1	0.0244215
2610034M16Rik	0.0244341
H2-M10.1	0.0245105
Dnmt3aos	0.0245459
Zeb2os	0.0245459
Ptpn20	0.0245559
BC051628	0.024617
Wdr63	0.0246196
Slc17a8	0.0246796
Ubl4b	0.0247064
Cldn2	0.0247481
AU021092	0.0247785
Hpd	0.0249421
A930017M01Rik	0.025004
Etnppl	0.0250155
2410012E07Rik	0.0250523
Bsnd	0.0250523
4933422A05Rik	0.0250708
Trem1	0.0250835
Nlrp9c	0.0251251
Ccdc42	0.0251264
Syt16	0.0251357
Ccdc81	0.0252665
Diras2	0.02527
AI747448	0.0253179
4921511I17Rik	0.0253513
Drd3	0.0253513
Map3k7cl	0.0253521
Gm1123	0.0254271
Clec4d	0.0254461
Avpr1a	0.0254557
D730048I06Rik	0.0254843
Omt2a	0.0255225
A530006G24Rik	0.0255417
Il1b	0.0256187
H1fnt	0.025638
Tbr1	0.0256509
Lrrc72	0.0256962
Fpr1	0.0256962
Gpr183	0.0257912
Fam50b	0.0258525
Ccnb3	0.0258585
Dlx6os1	0.0258709
Azgp1	0.0258722
Clec3a	0.0258968
Obscn	0.0259412
Glyat	0.0259512
Sec14l3	0.0259644
Cd36	0.025971
Tg	0.0260488
Ranbp3l	0.0260921
Elmod1	0.0261006
Gm7168	0.0261271
Sun3	0.0261307
Htr1d	0.0261434
Pde6a	0.0261729
AV320801	0.0261813
Pebp4	0.0261911
Myoz1	0.0262721
Cacna1f	0.0262784
Slc2a2	0.0264561
Calb1	0.0264659
Asgr1	0.0264767
Vmn2r108	0.0264767
Serpinb5	0.0265076
Gm5640	0.0265214
Asb5	0.0265242
Nckap5	0.0265406
A230056J06Rik	0.0265578
Gm2721	0.0265915
Kcnq5	0.026612
Fgb	0.0266254
Mybphl	0.0266427
Clec5a	0.0266985
2900092D14Rik	0.0267081
Acr	0.0267273
Gm20751	0.0267685
Unc79	0.0268289
Tgm5	0.0268637
Gm20139	0.0269336
Tgtp2	0.0269452
A330033J07Rik	0.0269452
Art2a-ps	0.0270454
Drd5	0.0270798
Gper1	0.0270993
Abca9	0.0271187
Acot10	0.027249
Zfhx2os	0.027339
Pcdhb4	0.0274235
Slc4a10	0.0274323
Speer4e	0.0274383
Fam26d	0.0274604
Ppp1r42	0.0274634
Ptpro	0.0275269
C030018K13Rik	0.0275356
Cym	0.0275495
Nkain3	0.0275882
Gja10	0.02759
Fgf6	0.0275942
Klkb1	0.0276054
Slc6a4	0.027622
Slc5a12	0.0277152
Fbxw20	0.0277179
Camk1g	0.0277179
Olah	0.027773
Fam150b	0.0277914
Nrxn1	0.0277976
Actl7a	0.0278469
Mtnr1a	0.0278654
Kcna5	0.0278747
Cd300ld	0.0278999
Olig2	0.0278999
Nmur1	0.0279114
Ces4a	0.0279458
Prss34	0.0279573
Trpm2	0.0279726
Fbxw14	0.0279771
Pcdhb21	0.0279785
Mag	0.0280149
Cd46	0.0280264
Hgf	0.0280341
Prss57	0.0281759
Asb2	0.0282073
Wdr65	0.0282089
Gm13490	0.0282242
Trpc5	0.0283212
Svs3a	0.02833
Csf1r	0.0283545
Micalcl	0.0283655
Unc5d	0.0283763
Slc2a9	0.0284279
Rnf138rt1	0.0284724
Art4	0.0285202
Vgll2	0.0285687
Kcns2	0.0285788
Fam92b	0.0285921
Stx19	0.0286162
5031414D18Rik	0.0286223
Pcdhgc4	0.0286422
2310005E17Rik	0.0286644
Bcl11a	0.0287192
BC027072	0.0287395
4930564C03Rik	0.0287615
Nwd2	0.0288025
Nts	0.0288102
Lct	0.0288462
D830046C22Rik	0.0288469
Atp6ap1l	0.0289082
Kcne1l	0.0289638
Slc15a3	0.0289945
Gm6086	0.0290119
Pik3ap1	0.0290163
Colgalt2	0.0290334
Galnt15	0.029044
Pcdhb8	0.0290564
4933404K08Rik	0.0292062
Megf10	0.0292451
Gm7854	0.029247
Cxcl13	0.0292565
Grin2b	0.0292801
Paupar	0.0292901
Spata20	0.0293077
Fcgr1	0.0293077
Evx2	0.0293289
Nkain2	0.0293388
Gdf5	0.0293702
Dcst1	0.0294083
Gm9758	0.0294338
Slc1a2	0.0294773
C6	0.0294838
Cd33	0.0295129
Lhx9	0.0295618
Dnase2b	0.0295746
Smoc2	0.0295775
Ctla2b	0.0296391
Glra4	0.0296823
4933440J02Rik	0.0297168
Pabpn1l	0.0297168
Slc6a14	0.0297168
1700110I01Rik	0.029721
Slc6a5	0.029756
A430090L17Rik	0.0298003
Asb18	0.0298303
Tmem239	0.0298473
Igsf5	0.0298604
4930519D14Rik	0.0299261
Hoxd12	0.0299439
4930590J08Rik	0.0300407
Clca2	0.0300694
Olfr543	0.030085
Lrrtm1	0.0300983
Pifo	0.0301651
Stac	0.0301701
Gm15319	0.0301821
Spink5	0.030193
Cyp4a31	0.0302422
Sla2	0.0302543
Pkp1	0.030313
6720483E21Rik	0.0303536
4930552P12Rik	0.0303997
Nr0b2	0.0304079
Tnfsf12Tnfsf13	0.0304215
Zfp91Cntf	0.0304442
Pglyrp4	0.0305034
H1foo	0.0305171
Omg	0.0305445
Oprk1	0.0305651
2810459M11Rik	0.0306179
Adcy10	0.0306472
Prr32	0.0306547
4933402N22Rik	0.0306823
4930542D17Rik	0.0307501
Odf1	0.0307656
Fhl5	0.0307656
Armc12	0.0308214
BB557941	0.0309336
Akr1cl	0.0309547
Igbp1b	0.0309547
4930455B14Rik	0.03099
Ddx60	0.0310154
Angptl1	0.0310324
Acrv1	0.0310466
Gpr111	0.0310655
4930483J18Rik	0.031075
Ankk1	0.0311852
Pou3f4	0.0313039
Vmn1r45	0.0313906
Olfr330	0.0314196
Zbp1	0.0314487
Il10ra	0.0314554
Otol1	0.0314632
Tbx19	0.0314663
Ppbp	0.0314778
Mageb18	0.0314778
Sis	0.0315528
Gpr174	0.0315714
Slc6a13	0.0316242
4833403I15Rik	0.0316832
Stk33	0.031695
Marc1	0.0317423
Rnase6	0.0317423
Tns4	0.0319149
Lhx3	0.0319485
Gpr18	0.0319708
Olfr20	0.0320113
Nlrp10	0.0320923
Abcd2	0.0321057
2310007B03Rik	0.0321244
Scn2a1	0.0322041
Dppa1	0.0322884
Pcdhb20	0.0323348
BC094916	0.0323661
Pdxk-ps	0.0323987
Vipr2	0.032459
3632454L22Rik	0.0324637
9030625G05Rik	0.0324699
Ccdc184	0.0325795
Abcc9	0.0326158
9930014A18Rik	0.0326563
Epsti1	0.0326777
Pcdhb6	0.03272
Lrrc10b	0.0327357
Olfr550	0.0327515
E330013P04Rik	0.0328464
Gm11149	0.0328484
BB123696	0.032876
Tssk3	0.0328782
Tac1	0.0328782
Aldh1a7	0.0330059
D030047H15Rik	0.0330297
A330050F15Rik	0.0330478
Hapln2	0.0330862
Syt1	0.0331206
Serpina3f	0.0331344
Tcl1b1	0.0331345
Bmpr1b	0.0332139
4933402J07Rik	0.0332317
Ajap1	0.0332534
4930546K05Rik	0.0332748
Gpr115	0.0332859
Gdf10	0.0333852
Gm11563	0.0333949
5430440P10Rik	0.0334607
4930503B20Rik	0.0335267
Ascl1	0.0335891
Pde1c	0.0336511
Pyhin1	0.0336744
Ovol3	0.0336928
Kpna7	0.0337534
Ifi47	0.0337765
Klk5	0.0338028
Olfr433	0.0338606
Egr3	0.0339451
Sox30	0.0340528
Olfr869	0.0340642
Slc13a3	0.0340799
Hdgfl1	0.0340983
Dll4	0.0341233
Gcnt7	0.0341792
Apol10b	0.0342357
Olfr120	0.0342357
A330023F24Rik	0.0342379
Tmem255b	0.034245
1600002D24Rik	0.0342563
Mx1	0.0342817
Gpr37	0.034282
Olfr692	0.0343394
Gm5766	0.0343915
Zp2	0.0344899
4933406J10Rik	0.0345137
D630041G03Rik	0.0345179
St8sia2	0.0345584
Anks1b	0.034611
Gm1968	0.0346192
Srpk3	0.0346368
Pax5	0.0346703
F12	0.0346721
Gm14391	0.0346746
Ccdc34os	0.0346898
A3galt2	0.0347373
Efcab6	0.0348006
BC006965	0.034832
A930003O13Rik	0.0348499
Insrr	0.034862
Otop1	0.0348806
Csrp3	0.0349394
AU015791	0.0349753
Rgag4	0.0350474
Vsnl1	0.0351199
Vmn2r18	0.0351209
Hist2h2aa2	0.0351356
Asmt	0.0351651
Clec14a	0.035171
Pdcd1	0.0352291
Krt20	0.0352291
Fabp2	0.0352291
Grin1os	0.0352412
Mkln1os	0.0352656
Ccdc170	0.0352756
Gm13275	0.0353065
Apoh	0.0353134
Gm4788	0.0353267
Opcml	0.0353575
Olfr1491	0.0354125
Kcnj15	0.0354322
A930019D19Rik	0.0354865
Naip6	0.0354918
Dnah5	0.0355277
Tmem178b	0.0355348
B230216N24Rik	0.0355532
Olfr836	0.0355979
Mndal	0.0356353
Siglec1	0.0356401
Olfr147	0.035644
Erp27	0.0356726
Nmbr	0.0357048
Kncn	0.0357477
Sdr9c7	0.0357979
Padi6	0.0359037
Ces5a	0.0359176
5430437J10Rik	0.0359191
Cd200r1	0.0359556
Olfr510	0.0359746
Olfr984	0.0359746
Reln	0.0360122
A630075F10Rik	0.0360293
C86695	0.0360318
Npas3	0.0360371
Il2ra	0.0360526
Sema3d	0.036117
Slc2a12	0.0361468
Tlr7	0.0361573
Tmem88b	0.0361985
H60c	0.0362045
Olfr787	0.0362045
Vmn1r219	0.0362045
Olfr93	0.0362045
Olfr1109	0.0362045
Kcnj11	0.0362114
Grap2	0.0362947
Olfr1383	0.0363205
E130215H24Rik	0.0363205
Olfr449	0.0363205
Ccdc67	0.0363219
1810010D01Rik	0.0363594
Ptchd3	0.0363904
Olfr915	0.0364373
Fndc8	0.0364621
Tshr	0.0364928
Sgip1	0.036496
Gm5591	0.0365141
Cfi	0.0366029
Rph3a	0.0367536
Tnfsf18	0.0367625
Thbs4	0.0367768
Slx	0.0367922
3110045C21Rik	0.0369002
Samd7	0.0369036
Dsg3	0.0369414
Gria4	0.0370015
Bean1	0.0370525
Krtap1-3	0.0370731
E230029C05Rik	0.0371136
Efcab1	0.0371292
Fam166a	0.0371951
Il16	0.0372322
Pak7	0.037265
Cela2a	0.0372764
Sema6d	0.0373963
Plet1os	0.0374278
Fam107a	0.0374553
Abcc6	0.037465
Slc6a2	0.0374828
Gm17746	0.0375621
1600029O15Rik	0.0375854
Gja6	0.0376191
Xirp1	0.0376344
Gm2447	0.0376687
I830012O16Rik	0.0376939
Rnf222	0.0377594
Pglyrp3	0.0377653
Zfp85os	0.0377833
Tex35	0.0378575
Gm6904	0.0378575
Htr5b	0.0378631
Cacna2d4	0.0378679
St6galnac5	0.0379578
Gm20199	0.0379673
Gata5	0.0380512
Mpz	0.0380721
9530026F06Rik	0.0381121
Kcnq3	0.0381771
Tbc1d21	0.0381784
Bpi	0.0382193
Msx1os	0.0382831
Pnmt	0.0382838
Rhox4a	0.0383054
Ctrb1	0.038327
Tgm6	0.0383486
Gsx1	0.0383702
Speer4b	0.0383802
Glt6d1	0.0383883
4933406M09Rik	0.0384136
Gm20187	0.038458
Lrriq3	0.0384861
Gm428	0.0384861
6430550D23Rik	0.0384971
BC049762	0.0385006
Mettl21c	0.0385651
Abra	0.038588
Slfnl1	0.038588
Btnl4	0.0386099
Foxp3	0.0386343
Tprg	0.0386362
Cdh20	0.0386539
Gm20759	0.0386758
Ly6i	0.0387199
Rab3c	0.038779
Olfr57	0.0387793
Fam228a	0.0387835
4933411G11Rik	0.0388153
Arhgef37	0.0388513
Nek11	0.0388526
Gm5935	0.0388526
Gm10714	0.0388971
Oxtr	0.0389374
Cabp5	0.0389639
Topaz1	0.038969
Rdh1	0.0390117
Sh2d2a	0.0390398
Chl1	0.0391576
Gm15413	0.0392133
Gsdmcl-ps	0.0393149
Tmem236	0.0393302
A230028O05Rik	0.039339
Vwa5b1	0.0393455
Mrc1	0.0393773
Otoa	0.0394272
2900052N01Rik	0.0394538
Sash3	0.0394691
1700128A07Rik	0.0395303
Myo15	0.0395654
Kcne3	0.0395763
4930579F01Rik	0.0396455
C430002N11Rik	0.0396687
Mcoln3	0.039715
1700022A22Rik	0.0397614
Pcdhb11	0.039798
Sh2d7	0.0398238
Prom2	0.0398453
Sbk3	0.039862
C1qtnf9	0.0398727
4930594C11Rik	0.0398816
6330403A02Rik	0.0399007
Efcab5	0.0399122
Gpr12	0.0399541
Olfr876	0.0399634
Oas1h	0.0399718
Synpr	0.0399726
Mei1	0.0400003
Nobox	0.0400833
Sspo	0.0401159
1700026D11Rik	0.040137
Gm19522	0.0403115
A230077H06Rik	0.0403562
Vsig8	0.040382
Gabrd	0.040382
5730457N03Rik	0.0403839
Oit3	0.0404543
1600014K23Rik	0.0404715
Pcdhb18	0.0404795
Cxxc4	0.0405185
4930555G01Rik	0.0405634
Prg2	0.0405681
Il2rb	0.0407544
Kif6	0.0407794
Anxa10	0.0407945
F7	0.0408164
A530072M11Rik	0.0409707
5430427M07Rik	0.0409801
Rmnd1	0.0410372
Mtag2	0.041058
Cacna2d3	0.0410705
G630093K05Rik	0.0410822
Cxcl3	0.0411411
4933406I18Rik	0.0412073
A230020J21Rik	0.0412323
Gm5114	0.0412357
Pramel3	0.0413165
Ucp1	0.0413577
F2rl2	0.0413913
Tbata	0.0414055
Hes3	0.0414859
A930018P22Rik	0.0415092
Xirp2	0.0415294
1700008F21Rik	0.0415346
Unc93a	0.0415716
Cd160	0.0415873
Cstad	0.0416108
Ttc29	0.0416278
Ucp3	0.0416618
Slc26a9	0.0416911
Tspear	0.0416959
Olfr772	0.0417148
Gm13272	0.0419187
Scin	0.0419236
D930020B18Rik	0.0419813
A230073K19Rik	0.0419819
1700094J05Rik	0.0420077
Gm4827	0.0421264
4930428G15Rik	0.0421264
Cyp2c40	0.0421309
Rhox11	0.0422311
Tnfsf4	0.0422573
Gm4952	0.0422573
H2-M10.2	0.0423047
Pmfbp1	0.0423395
Nox3	0.0423425
Ism1	0.0423761
Trpc5os	0.042378
Cfhr2	0.042442
Pilra	0.0424551
Adad1	0.0424764
9230116L04Rik	0.0425216
1700109G14Rik	0.0426015
Rhox7	0.042606
Gm10354	0.0427623
Speer6-ps1	0.0427801
Gm14207	0.0427801
B230119M05Rik	0.0427801
Wnt9b	0.0428496
3425401B19Rik	0.0429011
Zdhhc22	0.0429243
Fibcd1	0.0429333
Rasgrp3	0.0429653
Lrrc74	0.0429776
Ptx4	0.0429786
B3gnt6	0.0430875
Tmc5	0.0431278
Srms	0.0431385
Slitrk4	0.043197
4930550L24Rik	0.043252
4921517D22Rik	0.0432795
Vit	0.0432939
Bfsp2	0.043307
Dcc	0.0433298
Olfr1344	0.0433558
Cd200r2	0.0433587
Erich2	0.0433835
Olfr689	0.0434908
Hspb3	0.0435289
Gm1604b	0.0435289
4932443I19Rik	0.0435289
Rhox2e	0.0436406
9230112D13Rik	0.0436967
Cacnb4	0.0436983
Usp29	0.0438093
Acss3	0.0438093
Gm20172	0.0438376
Gm5082	0.04386
Olfr631	0.0438659
Styxl1	0.0438853
2810405F15Rik	0.0438942
Lrrc36	0.0439847
Il9r	0.0440649
1700122O11Rik	0.0440934
Jakmip3	0.044108
Nlrp4c	0.044173
Alpk1	0.0441839
Kcnc1	0.0441911
Astn1	0.0441974
1700003M02Rik	0.0442178
Orm1	0.0442657
Il13ra2	0.0442657
1700016H13Rik	0.0442724
Ms4a15	0.0442952
Olfr490	0.0443192
Klk15	0.0444393
Ttc36	0.0444974
Tacr3	0.0445076
Gm5893	0.044555
Plac8l1	0.0445557
Psg16	0.0446728
4930431P03Rik	0.0446924
5930403L14Rik	0.0446968
5830416I19Rik	0.0447754
Rasgrf2	0.0447765
Col9a1	0.044835
9030612E09Rik	0.0448652
Fgf9	0.0448783
Pla2g3	0.0448949
Wnt8b	0.0449513
Ramp1	0.0449981
Clca1	0.0449981
Gpr132	0.0450487
Gm6583	0.0451075
Il21r	0.0451705
Cfd	0.0451798
Slc36a2	0.0451969
Ambn	0.0452286
Tmem132e	0.0452501
Lipn	0.0452677
Gabrg3	0.0453543
AW046200	0.0453886
Samsn1	0.0454002
4930467D21Rik	0.0454037
Ankrd36	0.0454189
Noxa1	0.0454358
4930467E23Rik	0.0454845
C1ql3	0.0454852
Lmod3	0.0454898
Bace2	0.0454979
5830473C10Rik	0.0455101
Satl1	0.045553
Tmc1	0.0456056
Dmrta1	0.0456056
A330093E20Rik	0.0456476
Gm14634	0.0456545
A730020E08Rik	0.045682
Slc9a2	0.0457031
Slxl1	0.0457551
Muc13	0.0458013
Rgcc	0.0458224
Rspo3	0.0458572
Gm6639	0.0458915
Atp8b1	0.0459045
Vmn1r14	0.0459229
Myog	0.0459406
Cd8a	0.0459648
Cyp24a1	0.0460423
Klhdc7b	0.0460745
Prkg1	0.0460776
5430403N17Rik	0.0461259
Nlrp3	0.0461953
Tpo	0.0462387
Ocm	0.0462531
Gm14446	0.0462626
Zpbp2	0.0462951
Tecta	0.0463287
Fam65c	0.0463319
4930583P06Rik	0.0463793
1700025N23Rik	0.046432
Svopl	0.0464386
4933406C10Rik	0.0464652
4921511C10Rik	0.0464744
Atp2b3	0.0465101
C230029M16	0.0466159
Rgs17	0.046623
Ednra	0.0466594
Mcidas	0.0466753
Ccdc150	0.0467207
Grp	0.0467952
Hspb9	0.0468265
Spata21	0.0468601
Chrna10	0.0468601
Mylk3	0.0468631
Asic2	0.0469179
C920009B18Rik	0.046924
March10	0.0469429
Opalin	0.0469526
4930467K11Rik	0.0470208
2210019I11Rik	0.0471512
Dnm3os	0.0471691
Angpt1	0.0472605
Obox3	0.0473348
5031434O11Rik	0.0473482
Klhl33	0.0473644
Tmem212	0.0474143
Gm13125	0.0474143
Ifi27l2a	0.0474311
Gdf6	0.0474311
4930583K01Rik	0.0474311
Cmtm2b	0.0474311
Nrap	0.0475257
E030044B06Rik	0.0475928
Moap1	0.0477108
Hcrtr2	0.0477108
Prdm13	0.047812
Rd3	0.0478134
Mgat4c	0.0478321
Gm3776	0.0479196
Gm10639	0.0479196
AI593442	0.0479777
Dnah7b	0.0479989
4933424G05Rik	0.0480019
Abi3bp	0.0480036
Agtr1a	0.0481058
Slc6a17	0.0481152
Ffar2	0.0481189
Lce1h	0.048153
Enpp2	0.048176
Pclo	0.0481783
1700028P14Rik	0.0482508
Slc6a19	0.0482818
Pde6b	0.0482898
Aipl1	0.0483298
B130034C11Rik	0.0483585
Pnliprp2	0.0483914
Hpgds	0.0484054
Rnf183	0.0484274
Hrc	0.0484607
Slc16a2	0.0484779
4933411K16Rik	0.0485311
Frmpd3	0.0485311
Ccr10	0.0485585
Sncaip	0.0486037
1700007G11Rik	0.0486431
Krt15	0.0486996
Cyp26c1	0.0487333
Gjc2	0.0487461
4932412D23Rik	0.0488628
Pkib	0.0489527
Cntn1	0.04908
Phtf1os	0.0491276
Aicda	0.0491278
Gm11762	0.0491281
Gm7444	0.0491714
Meiob	0.0491858
5730412P04Rik	0.0491983
Cyp4f18	0.0492147
BC048679	0.0492696
Olig3	0.049365
4933432I09Rik	0.0493996
Klk1b24	0.0494471
6330415B21Rik	0.049515
Rbm46	0.0496001
LOC100503280	0.0496229
Ace3	0.0496268
Enpp7	0.0496292
Ache	0.0496717
Ugt2b34	0.0497885
Fgg	0.0498212
Sv2c	0.0498264
Heph	0.0498273
Rorb	0.0498294
Klhl4	0.0498551
2610100L16Rik	0.0498841
Trim40	0.0500108
Agbl3	0.0500186
Amer2	0.050031
Gm8909	0.0501047
9930111J21Rik1	0.0501261
Gm5820	0.0502395
Gabra1	0.0502494
Ccdc87	0.0504714
Cdh15	0.0506049
Ppp2r2b	0.0506405
Ptprh	0.0507403
Serpinb6e	0.0507883
3830417A13Rik	0.0507965
Gm20752	0.0508015
C130046K22Rik	0.0508341
Cpne4	0.0508351
4931403E22Rik	0.0508923
Mirlet7bhg	0.0509588
Tnfrsf26	0.050976
Gm13083	0.0509923
Tslp	0.0510068
Fer1l4	0.0510068
Amica1	0.0511168
Cd3d	0.0511219
Gramd1c	0.0512418
D930007P13Rik	0.0513535
Ecm2	0.051655
Pde1a	0.0516579
Gm19395	0.0516657
Grem2	0.0517055
Cdhr5	0.0517247
Myct1	0.0517703
Gm19589	0.0518628
Clec4a2	0.0519817
4930544D05Rik	0.0520613
Ocstamp	0.0521412
Kng1	0.0523295
Dcdc2a	0.0523968
Grip2	0.0524144
Cpt1b	0.052438
Hivep3	0.0524876
Cyp2ab1	0.0526032
Hepacam2	0.0526652
Adamts19	0.0526914
Rptoros	0.052707
Gpr15	0.052707
Nanos2	0.0527295
Csmd2os	0.052871
Rfpl3s	0.0528809
Sez6l	0.052917
Atp6v1b1	0.0529258
Fcrlb	0.0529533
Chn1os3	0.0531473
8430423G03Rik	0.0532019
Mab21l2	0.053226
Ptchd1	0.0532274
Myh11	0.0532687
4930512B01Rik	0.0533974
Zg16	0.0534529
Slc5a4a	0.0534665
Slc44a5	0.0536493
B430306N03Rik	0.0536544
Rhox2c	0.0537634
Syt6	0.0537667
Akap3	0.0539106
Shh	0.0539444
Acot4	0.0540409
Acss2os	0.0540477
Prl3d2	0.0541107
Riiad1	0.0541338
4930404A10Rik	0.0542759
Wdfy4	0.0543035
Fcgr4	0.0543937
Odf3l2	0.0544808
Lhx1os	0.0544808
Mycbpap	0.0545222
Acmsd	0.0545571
Piwil4	0.0545581
Prss39	0.0545683
Galr3	0.0546121
Mpped1	0.0546439
Crisp3	0.0547064
C130050O18Rik	0.0547726
Cnr2	0.0548865
Tmem30c	0.0549043
Hhatl	0.0550746
Hsd17b13	0.0553121
Wee2	0.0553157
4931406B18Rik	0.055352
Gm9376	0.0554585
Agt	0.0554585
Cdh23	0.0555528
Fam154a	0.0555793
4930415F15Rik	0.0556198
Pcdhb9	0.05564
4930414N06Rik	0.0557312
1700106J16Rik	0.0557769
Gm13078	0.0558101
Lrrc18	0.055854
Upp2	0.0559605
Clec2d	0.0560066
Saa1	0.0560066
Gpr25	0.056058
1700034P13Rik	0.0560665
Prkcq	0.0560675
Lrg1	0.0560811
Krt79	0.0561561
Fam166b	0.0562891
E130309F12Rik	0.0563163
Tyms-ps	0.0563309
Fndc3c1	0.0565188
Veph1	0.0565413
Epn3	0.0565776
Lrp2bp	0.056619
Gm16157	0.0566252
Cpa6	0.056636
Ddo	0.0566601
Casc1	0.0567758
Kcnj9	0.0568047
4933422H20Rik	0.0568705
CK137956	0.0568787
2900060B14Rik	0.0569448
Hist1h1t	0.0569819
Apol7d	0.0569925
Gm16130	0.057035
Myh7	0.057052
Nxph1	0.0572003
Efcab8	0.0572545
Slc10a3-ubl4	0.0572806
Chrnd	0.0573289
Pinlyp	0.0573722
Smco3	0.0573876
Ssu2	0.0574396
A930012L18Rik	0.0575229
Wt1	0.0575245
Tmprss11d	0.0575559
1700060C20Rik	0.0576204
Krtap5-5	0.0577673
Skor1	0.0577979
Hcn1	0.0578586
Smim18	0.0579149
Foxd4	0.057989
Stab2	0.0582185
B130006D01Rik	0.0582658
Olfr329-ps	0.0583675
2700070H01Rik	0.0584124
Cthrc1	0.0584124
Lkaaear1	0.058494
1700029H14Rik	0.058494
Scrt1	0.0587329
1700015E13Rik	0.0587401
C1ql2	0.0588797
Fezf1	0.0589186
Kctd4	0.0589936
Gpr97	0.0590114
Gm12216	0.0590209
Fam198a	0.0590243
4933408J17Rik	0.0591037
Krt12	0.0592631
9530051G07Rik	0.0592726
Qrfp	0.0593713
Pou6f2	0.0594629
Slc16a7	0.0594749
2010009K17Rik	0.0596422
Cyp2c70	0.0596771
3930402G23Rik	0.059705
2010308F09Rik	0.0597456
Gm5878	0.059746
Pth2	0.059747
Prss44	0.059779
D730045A05Rik	0.0597933
1700123O12Rik	0.0598522
Fam187b	0.0598804
Trpc6	0.0599113
Fat4	0.0599247
Fbxl21	0.0599285
Ascl5	0.0599577
C330024C12Rik	0.0600024
Spink14	0.0600637
Btbd17	0.06017
A830052D11Rik	0.06017
Selenbp2	0.06017
Cmtm1	0.06017
Tdg	0.0601731
Nek10	0.060192
Spon1	0.0602502
Ang4	0.0602614
1700003D09Rik	0.0603048
2810032G03Rik	0.0603162
B230319C09Rik	0.0603837
Fam183b	0.0604912
Hoxb1	0.0604935
1700088E04Rik	0.0605568
Cp	0.0605568
Avpr2	0.0606367
Tbrg3	0.0606379
Olfr12	0.060653
Tmprss6	0.0606633
A430107P09Rik	0.0607886
Tnfsf11	0.060843
Cbln3	0.0609231
Fam229a	0.0609248
P4ha3	0.060936
Mfsd6l	0.0609927
Gm16381	0.0610076
AI182371	0.0610135
LOC101243624	0.0610342
Adam21	0.0611013
Mylk4	0.061229
Odf4	0.0612541
1700105P06Rik	0.0612541
Gimap8	0.0615225
Jmjd7-pla2g4b	0.0615271
Hist1h2ao	0.061587
Wdr52	0.0615979
Ribc2	0.0617361
Iqsec3	0.0617545
Gucy2e	0.0618621
Gbp7	0.0618723
Calm5	0.0619236
Gm13286	0.0619236
Clstn2	0.0619432
Slc2a13	0.0619934
Cyp2d26	0.0619988
4930413F20Rik	0.0620366
Kcnj13	0.0620929
Tbc1d22bos	0.0620929
Lypd4	0.0620932
Gm16833	0.062139
Ankmy1	0.0621409
Gm13124	0.0621439
Airn	0.06215
Cacna1d	0.0622005
Golga7b	0.0622492
Tmem100	0.0622867
AU023762	0.0624067
4933427E11Rik	0.0625022
Lsmem1	0.0625538
Gm10373	0.0626971
Cmtm2a	0.0627233
Gpr156	0.0627841
Ebf2	0.0628789
Gm9961	0.0629556
Vtn	0.0629649
Slc28a2	0.0629759
Ces2e	0.0629789
Gm5535	0.0630372
4921504A21Rik	0.0630724
Grifin	0.0630724
Cacng1	0.0630737
Prss21	0.063131
Uts2	0.0631897
Zfp92	0.0632488
BC048609	0.0633073
Corin	0.0634377
Dnajc5b	0.063663
Slc5a2	0.0636874
Mybpc1	0.0637386
1700019O17Rik	0.063843
Vgll1	0.0639239
Fam159b	0.0639415
Tacr1	0.0640142
Rcvrn	0.0640227
Ccl5	0.0640227
Fa2h	0.0640614
B3gat2	0.0642604
Hgd	0.0643289
Arrdc5	0.0643864
Snph	0.0644135
Syt15	0.0644156
Barhl1	0.0644387
D130017N08Rik	0.0644421
Gm6812	0.0645086
Hs3st3a1	0.0645165
Fam71f2	0.0645219
Xcr1	0.064617
1700057G04Rik	0.0646312
Cadm3	0.0648028
Zfp541	0.0648159
Add2	0.0648967
Miox	0.0649399
Tmem54	0.0649638
Kcnj16	0.0649688
Eqtn	0.0650842
Nkx2-2	0.0652129
Msmb	0.0652515
Tcl1b5	0.0653142
Doc2b	0.0653476
5830444B04Rik	0.0653584
Vmn1r32	0.0653731
Cd7	0.065377
Sln	0.065377
Speer4d	0.0654683
Rho	0.0654703
Ano4	0.0657036
Larp6	0.0657519
Tmprss7	0.0657564
Bmp15	0.0657926
Itgb8	0.0658838
Tmprss9	0.0659042
Slfn4	0.0661014
Tmem229a	0.0661226
Ccl17	0.0661401
Gm14461	0.066157
Trem2	0.0662109
Spata31d1d	0.0663035
Tal2	0.0663267
Asb11	0.0663735
C1rb	0.0664219
Gm4791	0.0665936
Fabp6	0.0666589
Tmem202	0.0666906
Cdh9	0.0667254
Cacna1c	0.0667666
Gpx2-ps1	0.0667899
Elovl3	0.066868
2310002D06Rik	0.0669213
Adcy8	0.0669789
Ggt5	0.0670535
Kcnf1	0.0671822
1700030F18Rik	0.0674423
Henmt1	0.0675128
LOC100502896	0.0675511
Cd52	0.0675865
Gucy1b3	0.0675938
D630003M21Rik	0.0676047
7420426K07Rik	0.0678112
D130043K22Rik	0.0678133
Cd72	0.0678564
5730435O14Rik	0.0678796
Pom121l2	0.0678952
Pla2g2c	0.0679071
Nr2e3	0.0680261
Ifit3	0.0680601
Gm11437	0.0681557
Dpcr1	0.0682001
Gm16897	0.0682377
Izumo1	0.0683109
4930562C15Rik	0.0683283
Alx4	0.0683705
Krtap6-5	0.0685461
Ttc16	0.0685611
4930426L09Rik	0.0686326
2610027K06Rik	0.0686333
Trpc3	0.0686907
BC100451	0.0687483
Pld4	0.0687483
Cacnb2	0.068756
Trcg1	0.0687714
Kcnd3	0.0687999
Gm11190	0.0689862
C1qtnf2	0.0691688
Snca	0.0693325
Crp	0.0693518
Spock3	0.0694004
Mogat1	0.0694555
Kcne2	0.0695156
Fn3k	0.0696445
1700001K23Rik	0.069664
Sit1	0.0697447
Dthd1	0.0697498
Calcr	0.0697502
Lrrc19	0.0698295
Sycp2	0.0699162
Olfr503	0.0699507
Aox4	0.069961
Ogn	0.0700259
Umodl1	0.0700532
Hdac9	0.0700562
4930481A15Rik	0.0700949
9130230L23Rik	0.0701431
Lrrc71	0.070174
Cdh5	0.0702092
Gm4598	0.0702571
Tomm20l	0.0702713
Zcchc13	0.0703223
Nhsl2	0.0703867
BC031361	0.0704373
Adamts6	0.0705019
1700026F02Rik	0.0705312
Slc26a1	0.0705839
4930515B02Rik	0.0706268
Fbxl13	0.0706279
Duox2	0.070649
Calcb	0.0706778
Gpr150	0.0707155
Kcnk3	0.0707388
Gm10825	0.0707422
Vwc2	0.0709177
Gm16596	0.0709321
Fam217a	0.0709729
Ly6g6f	0.0710466
A630077J23Rik	0.0710471
Tmod1	0.0710471
Cend1	0.0710678
Tmem74b	0.0710718
Pax6	0.0710756
Lrtm2	0.0711142
Tff1	0.0711214
Aspn	0.0712577
1700034E13Rik	0.0712705
Rtbdn	0.0712705
Mctp1	0.071337
Bcas1os2	0.0713487
Olfr815	0.0714953
Tmem190	0.0715926
2610016A17Rik	0.0717216
Enpep	0.0721271
4933416M07Rik	0.0722854
B930092H01Rik	0.0723066
B430010I23Rik	0.0723628
Myrip	0.072531
Gm16701	0.0726411
Olfr1128	0.0726411
Gp1bb	0.0727844
Mro	0.0728622
Apob	0.0729725
Arhgap25	0.0730463
Rbm24	0.0730517
Tktl2	0.0730744
Mrap2	0.0730999
Ms4a7	0.0732197
5730422E09Rik	0.0732624
Dusp13	0.0732908
Ccdc162	0.0733077
Smok4a	0.0733305
Gucy2g	0.0733572
Nol4	0.073401
1700019N19Rik	0.0736642
Hesx1	0.0736705
Klhl35	0.0737038
Slc25a21	0.0737441
Lce1g	0.0737441
Robo2	0.0737795
Golt1a	0.0738242
Gm10532	0.0738723
Aldh3b2	0.0738737
Aldoart1	0.0739549
Duoxa2	0.0739695
Olfr99	0.0740654
A730017C20Rik	0.0741215
D14Ertd670e	0.0741269
Ugt1a6b	0.07413
Phex	0.0743185
Cdh18	0.0743354
Ky	0.0744171
2900005J15Rik	0.0746461
Gm19583	0.0746619
Gabrr2	0.0747166
Erich4	0.0747166
4933429K18Rik	0.0747564
Morc2b	0.074771
BC021785	0.0748003
[truncated: 15,873 more rows]

## Sheet: ST5
Supplementary Table 5: List of genes that are expressed in normal HC11 MECs (N) with minimum FPKM value. Note: Total number of genes with >1 FPKM values are 11210. Values derived with the use of Sub-read version1.5.0
Gene ID	N_FPKM
Dnah8	0.00146964
Lrp1b	0.00148077
Apob	0.00154086
Dnah9	0.00158494
Plxna4	0.00170256
Pclo	0.00193953
Piezo2	0.00199849
Dchs1	0.00204967
Lama2	0.00220651
0610010B08Rik	0.0023906
Trim67	0.00243322
Tg	0.00258784
Ipcef1	0.00264939
Prkaa2	0.00266199
Robo2	0.00266333
Dcdc2a	0.00266565
9530091C08Rik	0.0026867
Scube1	0.00270194
F630111L10Rik	0.00292265
Mtcl1	0.00294474
AU018829	0.00295509
Prkg1	0.00295893
Pcnxl2	0.00296183
Camk1d	0.00297344
Sntg1	0.0030062
Atp2b2	0.00302452
Pik3cg	0.00308194
Foxp2	0.00308696
Plxnc1	0.00309879
Obscn	0.00310069
Pgr	0.00311102
Myo5c	0.00318357
Muc2	0.00318546
Plcl1	0.00326953
Ttn	0.00331004
Loxhd1	0.00331023
Dnah1	0.003361
Cdh4	0.00337881
Klhl31	0.00342525
Pkhd1l1	0.00342743
Gm20139	0.00344563
D030018L15Rik	0.00344784
Thsd7b	0.00349128
Cd84	0.00349128
Dnah7a	0.00349279
Gm3139	0.00352568
Hmcn1	0.00353252
Kcnt1	0.00357768
Ctnnd2	0.0036044
Myh7	0.00360604
Ano3	0.0036228
Xirp1	0.00367046
Myh13	0.00368434
Lhx9	0.0037967
Sv2b	0.00382664
Phactr3	0.00383
Kcns2	0.0038367
Dgkg	0.00389315
Tdrd1	0.0039375
Cacna2d2	0.00393919
Ebf2	0.00394631
B3galt5	0.00402248
Abcc2	0.00405103
Nptx1	0.00405598
Camk2a	0.00407447
Pcdha10	0.00408848
Slit1	0.0040916
Itgal	0.00410178
Abca17	0.00411991
Nfasc	0.00412984
Cntn3	0.00413502
Luzp2	0.00413936
Ntrk3	0.00414541
Lrrc9	0.00416066
Adgb	0.00418379
Kl	0.00418753
Efcab6	0.00419327
Pcdhga12	0.00421969
Rnf17	0.0042415
Gm21119	0.00426249
Zbtb16	0.00426887
Fstl5	0.00432441
Itga4	0.0043596
Dsc1	0.0043601
Olfm3	0.00438373
Pom121l2	0.00439167
Cecr6	0.00440168
Elfn2	0.00440893
Zfp423	0.00444895
Slitrk5	0.00445845
Ppp1r9a	0.00448974
Cybb	0.00451196
Itgam	0.00457749
Mgat3	0.00459417
Zfp300	0.00460107
Pcdhga11	0.00463208
Crb1	0.00464292
Onecut3	0.00465579
Irf4	0.00466175
Itk	0.00467373
Cpn2	0.00467739
Esrrb	0.0047243
Pcdhgb5	0.00473945
C920009B18Rik	0.0047468
Gpr22	0.00475932
Gm1564	0.00476972
Ubxn10	0.00477076
Pnpla1	0.00478068
Pcdhgb4	0.00478388
Pla2g4e	0.00478709
Slc4a1	0.00479802
Pcdhga4	0.00481495
Ccr9	0.00487973
Xcr1	0.00490254
Slc17a8	0.00490364
Prr5l	0.00491026
Ednrb	0.00492119
Mroh7	0.00493138
Gm1995	0.00493706
Zfp600	0.00497719
C3ar1	0.0049853
Lrrc3	0.00498994
Cfh	0.00500137
Tmprss11f	0.00501094
Slc6a1	0.00508289
Scn5a	0.00510846
Pet2	0.00512477
Axin2	0.00512705
Cyp7a1	0.00513705
Psmb11	0.00514033
Vav1	0.00514198
Gm6902	0.00514639
Adcy2	0.00518428
Pde7b	0.00519307
Entpd1	0.00520157
Runx1t1	0.00520925
Tmem255a	0.00525415
Mybpc3	0.00526048
Rfx4	0.00526063
Frem2	0.00527161
Rimkla	0.00527227
Plek	0.00530265
Nlrp3	0.00532996
Gm10390	0.00538893
Ror2	0.00539844
Cdyl2	0.00539903
Slitrk2	0.00540048
Gm15127	0.00540371
Ppp2r2c	0.00541578
Dusp27	0.00542385
Ptprh	0.0054306
Tlr13	0.00543871
Rex2	0.00546048
Ptprb	0.00546456
Tmem132b	0.00548242
Ush2a	0.00549588
Wdr65	0.00550238
Klhl4	0.00551797
Gdap1	0.00554508
Ctnna3	0.00556345
Rbm44	0.00556525
Bzrap1	0.0056281
Kcnh4	0.00566379
Nlrc4	0.00568812
Kcnn3	0.00573218
Ttc18	0.005745
Hcn4	0.00574802
Hcrtr2	0.00574887
Gm5177	0.00576777
Rnf180	0.00576777
Gldc	0.00576777
Tacr3	0.00579995
Rasal3	0.00582861
Grem2	0.00582937
Olfr1033	0.00583249
Trim9	0.0058356
Moap1	0.00585595
Otoa	0.00587333
Rdh18-ps	0.00587494
Dner	0.00590082
Pex5l	0.00594337
Clvs1	0.00594667
Mapk10	0.0059508
Mc1r	0.00595987
Grik1	0.00596475
Lypd6	0.00596475
Cap2	0.00596801
Tro	0.0059714
Clca2	0.00597455
Iqub	0.00597946
Slc13a2os	0.00601902
Emilin3	0.00602355
Alpk2	0.00602401
Samd3	0.00603033
Gpm6a	0.00603033
Vrtn	0.00605072
Ugt8a	0.00606585
Evi2b	0.00607305
Nlrp4f	0.00607649
Gm20750	0.00609724
Slc22a8	0.00610592
Dclk3	0.00612687
Grik4	0.00614444
Unc45b	0.00614611
Hkdc1	0.00615326
Rasl10b	0.00615679
Armc4	0.00616387
Ermn	0.00620023
Ptchd4	0.00622113
Mat1a	0.00626248
Ttbk1	0.00627418
Dsg4	0.00627688
Prrt4	0.00627946
Gm10389	0.00629498
Dcc	0.00630448
Cdh17	0.00630589
Myoz3	0.00630903
Vipr2	0.0063314
Gpr141	0.00635916
2010002M12Rik	0.00636903
Zfa-ps	0.00638333
Nek10	0.00640137
Tmprss11e	0.00640581
Lmx1a	0.00642055
Car10	0.0064244
Ptgir	0.00642825
Tmem63c	0.00643018
Adcy4	0.00643034
Gata4	0.00643413
Zcchc18	0.00644178
Col4a6	0.00644759
Erv3	0.0064627
Gcsam	0.00648959
Wdr52	0.00651125
Ccdc129	0.00652612
Sacs	0.00653036
Fgr	0.00653231
Trpc7	0.00653818
Rbm20	0.00662348
Clec9a	0.0066275
Adam19	0.00664861
Gpr111	0.00664971
4921525O09Rik	0.00667206
Csmd3	0.00667522
Cd101	0.00667819
Chrm3	0.00676508
C1ql3	0.00677578
Tmprss2	0.00678007
Lama1	0.00679708
Thbs4	0.00681793
Myh15	0.00682378
C030034L19Rik	0.0068363
Col10a1	0.00684722
Ptgdr	0.00685001
Itih2	0.00686476
Kirrel2	0.00686476
Cldn18	0.00686916
Aqp9	0.00688461
Adam33	0.00689763
A230056J06Rik	0.00692169
Il9r	0.00694484
Bcas3os1	0.00695698
Vmn2r37	0.00696289
Cldn2	0.00699015
Pcdh9	0.00700722
Atp1a2	0.00701172
Bai1	0.00701172
E430016F16Rik	0.00706276
Ppfia4	0.00706504
Kcnk18	0.00706853
Camkv	0.00707086
Tmem150c	0.00708109
Slc34a1	0.00708569
Gria4	0.0070972
Acsl6	0.00710182
Ptprt	0.00710741
2310005G13Rik	0.00711803
Bmp15	0.00712732
Morc1	0.0071577
4930525G20Rik	0.00717502
AU015228	0.00718705
Muc19	0.00719466
Apol10a	0.00719782
Zfp182	0.00721123
Gbp5	0.00722641
Gm5478	0.00724047
Pirt	0.0072432
Vmn2r89	0.00727735
Sec14l4	0.00728477
Srsf12	0.0072922
Cysltr1	0.0073283
Fsd2	0.00733568
Sox2ot	0.0073505
Ect2l	0.00739027
Gas2l2	0.00741794
Kcnmb2	0.00747893
Ptchd2	0.00749152
Strc	0.00751481
Celsr3	0.00752791
Gja3	0.00754614
Nr1h5	0.00755971
Tmem52b	0.00759339
Gm19619	0.00764391
8030423F21Rik	0.00766
Cyp1a1	0.00768991
Colq	0.00770053
Gm13051	0.00770596
Gm20752	0.00770869
Irf8	0.00772232
Abca12	0.00772502
Syn2	0.00772779
Dnajc6	0.00773102
Sorcs3	0.00774973
Rasd2	0.00776904
Abca8a	0.00777457
Dnah10	0.00777568
Ccr4	0.00783315
Best3	0.00788223
Celf6	0.00789548
Ftcd	0.00790841
Zfp366	0.00791552
Syt16	0.00792303
Fap	0.00792596
Zswim5	0.00794211
Prss57	0.00795833
BC035044	0.00796171
Coch	0.00798799
Naip1	0.00799544
Kcnj10	0.00800125
Stab2	0.00800366
Gsdma	0.00800844
Csmd2	0.0080233
Endou	0.00803201
Gucy1b2	0.00803496
Il27ra	0.00806313
Ptprz1	0.00806814
Rnf222	0.00808256
5031414D18Rik	0.00808442
Pcdha9	0.00810013
Cyp2b19	0.00810056
Fcgbp	0.00810786
Slamf1	0.00812165
Fam71e2	0.00812467
Hsd3b4	0.00814897
Nek11	0.00816449
4933427D06Rik	0.00817695
1500017E21Rik	0.00820098
Dnm3os	0.00821062
Alx4	0.00823824
Gm4951	0.00824433
Col19a1	0.00824557
Kcnma1	0.00825607
Ubtfl1	0.00827245
B3galt1	0.00828472
Grb10	0.00831012
Cyp4f39	0.00833881
Vmn2r48	0.00834571
Iglon5	0.00834896
Slc6a12	0.00836199
2610305D13Rik	0.00836852
Mcmdc2	0.00839475
Draxin	0.00839654
Tpte	0.00840792
Vmn2r83	0.00841272
Vmn2r14	0.00841452
Psg19	0.00841452
Themis2	0.00843107
Pilra	0.00843547
Btk	0.00845435
Gm10494	0.00845507
Chodl	0.00847106
P2ry14	0.00849125
Slc4a5	0.00852108
Kcnv2	0.00852133
Chrna10	0.00852837
Gm18409	0.00855219
Jmjd7-pla2g4b	0.0085595
Elavl3	0.00860608
Slc9a3	0.00860714
Hoxd12	0.00861523
Scg2	0.00862446
Dlx2	0.00866631
Tmem163	0.00867342
Sec1	0.00867684
Kel	0.00867687
Slc9a7	0.00868035
Tdrp	0.0087015
Tmem252	0.00870503
Slc15a5	0.00870857
Setbp1	0.00873177
Kmo	0.00873939
Fa2h	0.00876043
Chn1	0.0087683
Zfhx2os	0.00877804
Abcc6	0.00880637
Ccdc144b	0.00880993
Vmn2r46	0.00881967
Acer1	0.0088233
Gal3st3	0.0088488
Astn2	0.00887261
Gbp8	0.008878
Zfp879	0.00888548
Add2	0.00890988
Gm16863	0.00891061
Gm13102	0.00891135
Vmn1r32	0.0089398
Siglech	0.00894109
F630206G17Rik	0.00894482
Ankrd63	0.0089821
Klhl32	0.00898231
Vmn2r18	0.00898608
Zic5	0.00899362
Gm16523	0.00902391
Vnn1	0.00903601
Clec2i	0.00907356
Lhfpl4	0.00907928
Nek5	0.00908111
Nalcn	0.0090927
Gatm	0.00909283
Col24a1	0.00912061
Shank3	0.00912956
Art4	0.0091573
Irs3	0.00917064
Itga9	0.00917977
F13b	0.0091804
Gm14446	0.009192
Ccdc184	0.00920214
Otogl	0.0092061
Ptprn2	0.00922841
Gm5878	0.00923187
Pcdhb6	0.00924182
C230029M16	0.0092622
2900011O08Rik	0.00927006
Hemgn	0.00927783
Magel2	0.00927988
Slc26a5	0.00928587
Syt7	0.00928719
Atp2a3	0.00930603
Tdpoz1	0.00931007
Pcdhgb6	0.00932351
Chrnb3	0.00934051
Cbln1	0.00934946
Padi6	0.00935748
B3galt2	0.00936295
Mixl1	0.00936295
Zyg11a	0.00936295
2010001E11Rik	0.00937934
Tbx20	0.00938691
Acot4	0.00938968
Skint7	0.00938968
Cd247	0.00939678
Gm16287	0.00940181
AI427809	0.00941229
Ermap	0.0094185
Kcnd2	0.00942886
Slc27a2	0.00948761
Abca13	0.00949463
Tle4	0.00949787
Tmem145	0.0095
Gpr37l1	0.00951256
Ugt1a6b	0.00952071
Trim31	0.00953371
Ces1g	0.00953735
Pcdhga10	0.00954186
Pnma5	0.00954569
Aldh8a1	0.00955497
Creb3l3	0.00956242
Osbpl6	0.00958905
4930511E03Rik	0.00960206
B3galnt1	0.00962991
Prame	0.00962991
Gpr171	0.00963226
S1pr3	0.00964826
Neurog2	0.00966702
1600002D24Rik	0.00967575
Ptpro	0.00970554
Txlnb	0.00970671
Cd163	0.00971994
Dpyd	0.00975046
Nlrp6	0.00975266
Sspo	0.00975353
Prex2	0.00975731
Mchr1	0.00979068
Thsd7a	0.00981431
Ryr3	0.00981439
Sytl5	0.00982844
Dmc1	0.00983821
Sel1l2	0.00983821
Scn4a	0.00986568
Slc7a14	0.00987828
C130030K03Rik	0.00990836
Dll3	0.00990836
Gm10684	0.00990967
Serpina3i	0.00995485
Mro	0.00996394
Fam71b	0.00996849
Lrrc17	0.0099776
Pramel5	0.0099822
Pik3r5	0.0100073
Nhlrc4	0.0100102
Gpr98	0.0100209
Mrvi1	0.0100211
Spata31d1a	0.0100219
C430002E04Rik	0.0100696
Mgat5b	0.0100761
Zmat4	0.0101308
Stag3	0.010138
Mmp24	0.0101445
Gm7104	0.0101959
Cldn19	0.0102131
Slc5a4b	0.0102397
Siglec1	0.0102541
Rhcg	0.0102544
Fbn2	0.0102632
Slc10a4	0.010279
Doc2b	0.0102855
Nipal1	0.0102884
Htr3a	0.0102889
B930018H19Rik	0.0102928
Ccr6	0.0103037
Trpc5	0.0103087
Igdcc4	0.0103203
Optc	0.0103385
Syt15	0.0103401
Npas2	0.0103499
Cr2	0.0103585
Catip	0.0103908
Mfsd6l	0.0104038
Prf1	0.0104342
Slc1a6	0.0104505
Ces3a	0.0104596
Agbl4	0.0104605
Lrit3	0.010475
Cyp3a41a	0.0104905
Baiap2l2	0.0105362
Prox1	0.010554
Fut7	0.010577
Serpina3g	0.0106098
Cyp3a11	0.0106337
Slc22a6	0.0106467
Eef1a2	0.0106701
Tmprss11d	0.0106701
Rimklb	0.0106705
Crispld1	0.0106998
Slc30a3	0.0107105
Bmp4	0.0107481
Gfra3	0.0107589
Fcrls	0.0107643
Gm15107	0.0107648
Zfyve28	0.0107697
Myh4	0.0107825
Ptprr	0.0108316
Poteg	0.0108396
B020004J07Rik	0.0108515
Foxg1	0.0108564
Gm15114	0.010857
Necab2	0.0108736
BC055111	0.0108791
BC051142	0.0108846
Chrna9	0.0108991
Lamc3	0.0109097
Prss56	0.010921
Krt86	0.0109346
Lancl3	0.0109346
LOC100861615	0.0109648
F2	0.0109814
Tbx1	0.0109963
Spata18	0.0109963
Slco1a1	0.0110063
Tbxas1	0.0110369
Cyp2c65	0.0110416
Gpr176	0.0110618
Fasl	0.0110816
Dnah2	0.011093
Snhg11	0.0111006
Liph	0.0111046
Spag17	0.0111071
Grin3a	0.0111175
Eda2r	0.0111216
Zp1	0.0111334
Ivl	0.0111392
Serpinb9g	0.011145
Serpinb9e	0.0111566
Tnfsf15	0.0111691
Slc16a12	0.011179
Kcnk12	0.0111839
Trim66	0.0111885
Ppp1r2-ps7	0.0112069
H2afy3	0.011215
Plin4	0.0112415
Chsy3	0.0112473
Tfr2	0.0112664
9130409I23Rik	0.0112918
4933422H20Rik	0.0112997
Pcdh17	0.0113112
Actrt3	0.0113276
A330032B11Rik	0.0113762
Arhgef38	0.0114298
4933407E24Rik	0.0114425
Nkx6-2	0.0114478
Ap3b2	0.0114719
Lmo2	0.01149
Cacna2d1	0.0114942
Gpnmb	0.011496
Gm3383	0.0115061
Cxxc4	0.0115156
Gm10635	0.0115194
Khdrbs3	0.0115325
Cxcr6	0.0115325
Cd200r1	0.0115447
Serpinb7	0.0115692
Dpf3	0.0115753
Mroh2a	0.0115869
Gm4872	0.0116061
4930478L05Rik	0.0116122
Vsig8	0.0116184
1700010I14Rik	0.0116246
Uox	0.0116288
Cyp17a1	0.0116414
Cldn11	0.0116619
Rspo1	0.0116858
Dio3	0.0116868
Ros1	0.0116911
Trim15	0.0116994
Cecr2	0.0117179
Gm2115	0.0117182
Serpina12	0.0117243
Gpr61	0.0117371
Plxna2	0.0117615
Ptafr	0.0117757
Hgf	0.0117822
Gimap8	0.0118005
Vat1l	0.0118366
Lef1	0.0118421
Rpe65	0.0118454
Lrtm2	0.0118679
4931440L10Rik	0.0119165
2410004P03Rik	0.0119198
Gm20755	0.0119491
Ccdc121	0.0120016
E330021D16Rik	0.0120547
Kcnh1	0.0120574
Gpr158	0.0120608
Nlrp4c	0.0120813
4930546K05Rik	0.0121118
Gpr50	0.0121216
Tex24	0.0121289
Gm14812	0.0121689
Nox3	0.0121825
Ptch2	0.0121901
Becn2	0.0122029
En2	0.0122315
Erich2	0.0122537
Cyp26a1	0.0122577
Lor	0.0122715
Pla2r1	0.0122784
LOC100503496	0.0122922
Lair1	0.0123186
Mogat2	0.01232
Pcdh11x	0.0123385
Fbxl16	0.0123643
Slc5a12	0.0123859
Prickle2	0.0123972
Ptpn5	0.0124134
Sfrp4	0.0124181
3632454L22Rik	0.012432
1700019O17Rik	0.0124531
Arid3c	0.0124677
Cd200r2	0.0124749
Vtn	0.0125106
Ms4a15	0.0125113
Igsf11	0.0125626
Cyp2e1	0.0125755
Thy1	0.0125827
1700039E15Rik	0.0126045
Syt14	0.0126118
Rnf182	0.0126337
Fcrla	0.012641
Mxra7	0.0126556
Hpgd	0.0126998
Pnmal1	0.0127041
Kcne3	0.0127072
Rxfp2	0.0127257
4930579F01Rik	0.0127294
Bpifb1	0.0127518
Tmem150b	0.0127741
Tox2	0.0127951
Ddx25	0.0127951
9630028B13Rik	0.0128191
Oas1h	0.0128342
Serpinb11	0.0128493
Vcam1	0.0128493
Foxr1	0.0128642
A730090H04Rik	0.0128874
Gm5414	0.0129185
Cngb1	0.0129413
Islr2	0.0129571
Otog	0.012963
Smyd1	0.0129908
Frem3	0.0129982
Cyp2d10	0.0130126
Pnck	0.0130257
Scn1a	0.0130273
Cyp2d26	0.0130284
Ccdc147	0.0130529
Tmem30b	0.0130602
1700092E19Rik	0.0130602
Rax	0.0130803
Clca4	0.0130901
5031425F14Rik	0.0131001
Krt36	0.0131117
Crnn	0.0131645
Ubash3b	0.0132173
Cyp2d9	0.0132229
Stk31	0.0132377
D830026I12Rik	0.0132389
Ptpn7	0.0132545
Xlr3a	0.013255
Olfm4	0.0133116
Grem1	0.0133197
Tdo2	0.0133686
Pla2g10	0.0133698
Gm7168	0.0133698
Arhgef33	0.0133891
Ephb2	0.0134021
Lep	0.0134056
Caly	0.0134179
Svep1	0.0134474
Ppp1r16b	0.0134655
Clec12b	0.0134676
Ugt1a5	0.0134859
Gm8179	0.0135344
4931409K22Rik	0.0135644
Pcdhga8	0.013596
Rims2	0.0135966
Fndc3c1	0.0136103
Spz1	0.0136359
Neurod2	0.0136639
Csn3	0.01367
Tuba3b	0.013677
Cacna1s	0.0136944
Snph	0.013704
Arhgap20	0.0137216
Plch1	0.0137231
Csf2rb	0.0137446
Fgf18	0.0137735
Gm5622	0.0138083
Ahrr	0.0138404
Acta1	0.0138962
Iyd	0.0139167
Tekt4	0.0139894
Sec16b	0.0139987
Pde2a	0.0140258
Gm15645	0.0141118
Cyp2w1	0.0141745
Sema5b	0.0141999
Tuba3a	0.0142026
Armc3	0.0142121
Dppa4	0.0142314
Npc1l1	0.0142406
Enpp6	0.0142453
Tm4sf20	0.0142593
Pcdhgb7	0.0142782
Gfra4	0.0142974
Clca1	0.0143159
Slc7a15	0.0143213
Slc28a3	0.0143499
Gfpt2	0.0143548
Ablim3	0.0143562
4930429F24Rik	0.0143625
Myh3	0.0143736
Raver1-fdx1l	0.0144257
Kbtbd13	0.014437
Chil4	0.0144576
Arl11	0.0144614
Glp1r	0.0144809
Gimap1	0.0145056
Gje1	0.0145104
Mccc1os	0.0145348
Gria1	0.0145408
Ern2	0.0145519
Ccl27a	0.0145993
5830432E09Rik	0.0146124
Mpl	0.0146257
Clmp	0.0146342
Efcab8	0.0146492
Vwf	0.0146919
Ncf4	0.0147399
Ppp1r36	0.01475
Flt4	0.0147502
Flrt1	0.0147604
Kng1	0.0147805
Ubash3a	0.0147856
Fgf20	0.0147906
Pacsin1	0.0148174
Lrrc23	0.014851
Crisp2	0.0148611
Cdkl4	0.0148966
Cckar	0.0149068
Cacna2d4	0.0149105
G730013B05Rik	0.0149298
Rgag4	0.014941
AF366264	0.0149925
Cd300lb	0.0150218
Itga8	0.0150337
Pde11a	0.0150504
Serpini2	0.0150504
Gck	0.0150662
Zfp618	0.0150847
Cldn10	0.0150975
Gm15880	0.0151394
Tmprss3	0.0151499
4930544M13Rik	0.0151783
Rarres1	0.0151891
Mpp3	0.0151959
Col23a1	0.0152032
Rab26	0.0152238
Snx20	0.0152238
9330111N05Rik	0.0152323
Acoxl	0.0152611
Wdr17	0.0152664
AI197445	0.0152811
Wipf3	0.0152939
Dnaaf1	0.015336
Gal3st2	0.0153415
Cyth4	0.0153578
Ppp2r2b	0.0153685
Dnah11	0.0153719
Madcam1	0.0153739
Fam228a	0.0154119
Dnmt3aos	0.0154742
Cpt1c	0.0154842
Gja8	0.0154866
Rgag1	0.0155228
Gm17801	0.0155381
Rubie	0.0155491
Zfp957	0.0155811
Gm16381	0.0156095
Sptlc3	0.0156806
Gprc5d	0.0157625
Khdrbs2	0.0157703
Trh	0.0157738
Sox10	0.0157993
4933422A05Rik	0.0158052
Krt222	0.0158182
Muc5b	0.0158355
Prokr1	0.0158519
Hc	0.0158821
Gm13939	0.0158872
Gfap	0.0158877
Spaca1	0.015899
Zap70	0.0158996
Gm10474	0.0159176
Sult1a1	0.015935
C130071C03Rik	0.0159583
Tcf23	0.01597
Hsd17b14	0.0159934
Fndc5	0.0160114
Fgf23	0.0160114
Gpr128	0.0160173
Oit3	0.0160758
C1s2	0.016102
Efhb	0.0161081
Gm17365	0.0161263
Chn1os3	0.0161293
Lipf	0.0161353
Ch25h	0.0161472
Itgax	0.0161724
Tnr	0.0161861
Slc14a1	0.0161939
Avpr1a	0.0161972
Sh3bgr	0.0162239
Il1r2	0.0162433
Zfp804b	0.0162433
Kdm4d	0.016252
Zfp709	0.0162754
4930455H04Rik	0.0162796
Slc25a34	0.0162796
Ccdc85a	0.0162844
Soga3	0.0162938
Slc35d3	0.0163041
Mslnl	0.0163103
Cdh5	0.0163306
Cbfa2t3	0.016347
Naip5	0.0163503
Ndst3	0.0163589
Ptgdr2	0.0163626
Adh1	0.0163651
Gm7444	0.0164283
Sun3	0.0164733
Gm10364	0.0164762
Gm11487	0.0165011
A330023F24Rik	0.0165019
Piwil4	0.0165574
Zp3	0.0165763
Lyve1	0.0165949
Fam50b	0.0166015
Galnt16	0.0166056
Dkk4	0.0166142
Map3k19	0.0166395
Obox5	0.0166395
Disc1	0.0166588
Glyat	0.0166649
Gm13752	0.0166904
Slc39a8	0.0167117
Pfn4	0.0167159
Nap1l2	0.0167544
Hhipl1	0.0167608
Gareml	0.0167785
1110032F04Rik	0.0167815
Prl7a2	0.0167829
1700026D08Rik	0.0168709
Cd86	0.0168821
Prr19	0.016884
Hoxd4	0.0169061
Dlgap3	0.0169491
Alpk3	0.0169504
2010106E10Rik	0.0169627
Vmn2r87	0.0169858
Prss35	0.0169891
Trpv1	0.0170094
LOC101055769	0.0170555
Gpc2	0.0170567
Slc2a12	0.0170907
5430425K12Rik	0.0171044
Fcgr4	0.0171454
A230108P19Rik	0.0171454
Abca9	0.0171599
Ddn	0.0171913
2510049J12Rik	0.0171965
Gm3985	0.0172019
Gm4745	0.0172714
1700016D06Rik	0.017285
Klk5	0.0172977
Vmn2r12	0.0173328
Tspan18	0.0173537
Stac	0.0173606
Tm4sf19	0.0173675
Gm15319	0.0173675
Ankrd45	0.017377
Fabp12	0.0173814
E130114P18Rik	0.0174101
Tmem108	0.0174148
Wdr95	0.0174306
E130310I04Rik	0.0174415
Them5	0.0174508
Gm13178	0.0174668
Zfp641	0.0175049
Lct	0.0175085
Kcnb1	0.0175093
Nutm1	0.0175537
Srpx	0.0176151
Barhl1	0.0176263
Cass4	0.0176483
Grik2	0.0176778
Tmem236	0.0176858
Stmn4	0.01772
Mmp8	0.0177994
Flt3	0.0178046
9230112J17Rik	0.0178358
Tmem255b	0.0178504
Myh2	0.0178786
Cd79b	0.0178896
1700017G19Rik	0.0179016
Synb	0.0179204
Adamts8	0.0179223
Il18r1	0.0179308
Dfnb59	0.0179384
Gm266	0.0179679
Rab3c	0.0179785
Gjb2	0.0179962
Bmp8a	0.0180262
Proz	0.0180412
Lrrc69	0.0180421
G630025P09Rik	0.0180859
Ifng	0.018087
2010010A06Rik	0.0181321
Cacng1	0.0181471
Calcrl	0.0181855
Lhx3	0.0182159
Foxa2	0.0182543
Lrrn3	0.0182657
Dhh	0.0182775
Hist2h2aa2	0.0183146
Synpo2	0.0183511
4930572O03Rik	0.0183649
D10Bwg1379e	0.0184056
4930456L15Rik	0.0184228
Prr9	0.0184539
G6bos	0.0184757
Pcdhga9	0.0185126
Cldn8	0.0185165
Fndc1	0.0185352
Olfr18	0.0185396
4930474N09Rik	0.0185638
Agbl2	0.0185717
AI607873	0.0185744
Trap1a	0.0185954
Gstm6	0.018604
Emr4	0.0186462
2610035F20Rik	0.0186526
Ankrd60	0.0187069
Slamf9	0.0187177
Ip6k3	0.0187691
Uchl4	0.0187874
Gm10532	0.0188017
Tigd4	0.0188187
A730036I17Rik	0.0188449
D430019H16Rik	0.0188654
Ascl4	0.0188686
Drc1	0.018916
Myoz2	0.0189341
Agtr1a	0.0189417
Gm3336	0.0189505
Acmsd	0.0189587
Olfr543	0.0189662
Htra3	0.018978
D930020B18Rik	0.0189944
4933407L21Rik	0.0190165
1300017J02Rik	0.0190166
Klb	0.0190442
Tdpoz2	0.0190664
Slc2a10	0.0190719
Wfikkn2	0.0190727
Atp13a5	0.0190795
4930511M06Rik	0.019083
Nxpe2	0.0190901
Sbk2	0.0191668
Ppef2	0.0192005
Creb3l1	0.0192259
Spink10	0.0192344
Pcdhga2	0.0192471
Fndc9	0.0192939
Naip6	0.0192974
5830473C10Rik	0.0193051
Adora3	0.0193137
Krtap1-4	0.0193366
Ntn5	0.0193428
Tmeff2	0.0193754
Kif12	0.0194053
A930006I01Rik	0.0194091
Ltb	0.0195724
Gm5820	0.0195993
Tdpoz4	0.0196146
Tram1l1	0.0196322
4930471M09Rik	0.0196322
Susd1	0.0196342
Fam19a4	0.0196442
Slc6a20b	0.019682
Abcd2	0.0197031
Colec12	0.0197149
Hpgds	0.0197374
Kcnj15	0.0197543
A230072E10Rik	0.0199067
Cplx1	0.0199188
Gbp6	0.0199551
Adamtsl2	0.0199551
Efcab4b	0.0199552
Kcnj4	0.0201035
Tdg	0.020104
I830077J02Rik	0.0201049
Fam186b	0.0201743
Strip2	0.0201819
Slitrk6	0.0202091
1700027J07Rik	0.0202187
Myo15	0.0202706
Cma1	0.020289
1700028I16Rik	0.0202953
Henmt1	0.0203016
Rgs9	0.0203342
Pou4f2	0.0203901
Sbk3	0.0203983
Otop1	0.0204112
Slc8a2	0.0204311
Inhbe	0.0204506
Nynrin	0.0204532
Krt82	0.0204599
Fam46d	0.02046
Lgi3	0.0204633
Sgk2	0.0205054
A630075F10Rik	0.0205426
Afp	0.0205482
Rcvrn	0.0205565
Filip1	0.020567
Gm805	0.0205993
Psme2b	0.0206147
5031434C07Rik	0.0206342
Pabpc4l	0.0206894
Samt3	0.0208311
1700123K08Rik	0.020851
Hapln2	0.0208582
Cfi	0.0208697
Fgf9	0.0209049
Olfr5	0.0209109
Tmprss5	0.0209193
1700029P11Rik	0.0209295
Nppc	0.0209511
BC039771	0.0209511
Angptl7	0.020981
Aqp6	0.0210014
2210039B01Rik	0.0210115
1700020D05Rik	0.0210322
5430440P10Rik	0.0210943
Pate4	0.0210943
4933429K18Rik	0.0211151
Ncam2	0.0211206
Csmd1	0.0211263
Lrrc43	0.0211451
Tspan10	0.0211541
Hs3st5	0.0211609
Cntnap5b	0.0211634
Ak7	0.0211746
Aldh1a7	0.0211951
Smc1b	0.0212196
Ptger3	0.0212406
Mei4	0.0212655
5730403I07Rik	0.0213012
AI847159	0.021304
Atp6v1e2	0.0213252
Il19	0.0213402
Rpl10l	0.0213402
Tnni3k	0.0213984
3830403N18Rik	0.0214029
Rnf224	0.0214066
Cd6	0.0214548
4930556N09Rik	0.0215084
Zscan4d	0.0215179
Slc22a7	0.0215559
Tbata	0.0215828
Rasl2-9	0.0216363
Olfr692	0.0216483
Mmp1b	0.0216639
Catsperg2	0.0217656
Fbxo17	0.0217803
Gm13032	0.0218201
Gpr183	0.0218543
Tnfrsf26	0.0218656
Gpr25	0.0218692
Stmn1-rs1	0.0218915
Phactr1	0.0219007
Gm5431	0.0219097
Alx3	0.0219274
Chrnd	0.0219541
Nrip3	0.0220103
Rab39	0.0220441
1700012P22Rik	0.0220492
Bmp8b	0.0221407
Klhl35	0.0221633
4933406J10Rik	0.0221634
Kcnj12	0.0221769
Olfr118	0.0221861
Atp1a3	0.0221916
Lmod2	0.0221973
Rimbp3	0.0222619
Tmem102	0.0222889
B230119M05Rik	0.0222993
Syt1	0.022315
2310015D24Rik	0.0223153
Pla2g4b	0.0223241
Map7d2	0.0223473
Gm20604	0.0223539
Taf7l	0.022358
Iqgap2	0.0224206
Gm5468	0.0224478
Cyp2j12	0.0224599
Olfr455	0.0224652
Pigr	0.02248
Myrip	0.0225029
Neil2	0.0226033
Ceacam20	0.0226228
Slc6a20a	0.0226312
Fam228b	0.0226933
Olfr666	0.0228119
Plekhd1os	0.0228241
4930567H12Rik	0.0228597
Ubd	0.0228728
2410004I01Rik	0.0228836
4930525D18Rik	0.0228972
Erp27	0.0229077
Rhox12	0.0229217
Olfr545	0.0229558
Sdr9c7	0.0229881
Epha8	0.022991
Zkscan16	0.0230119
Abi3bp	0.0230188
Gm5627	0.0230202
Alox5	0.0230257
Lepr	0.0230354
D330045A20Rik	0.0230408
Abcg8	0.0230796
Gpr114	0.0230829
Olfr1350	0.0231195
Popdc3	0.023157
Olfr458	0.0231752
4933427G17Rik	0.0231875
Odf3	0.0231946
4933439K11Rik	0.0231998
Gm14403	0.0232021
D030040B21Rik	0.0232047
Tcf24	0.0232047
Fras1	0.0232164
Mbl1	0.0232197
Apod	0.0232346
Olfr15	0.0232492
3110015C05Rik	0.023274
Fam227b	0.0232846
Pcdhb13	0.0233215
Olfr1393	0.0233237
Olfr1373	0.0233237
Enpp2	0.0233278
Cyp4b1	0.0233362
Olfr99	0.0233462
Lhx4	0.0233727
Lhx1	0.0233801
Maats1	0.0233977
Olfr874	0.0233987
Zfp385b	0.0234035
Mab21l1	0.0234319
Caps2	0.0234401
Pcdhb2	0.0234572
Klk12	0.0234742
Fmr1nb	0.0234742
4933408J17Rik	0.0234868
Lrrc16b	0.023566
Siglece	0.0236138
Fut4	0.0236151
Gm13031	0.0236266
Gm13285	0.0236409
Avpr2	0.0236554
D630041G03Rik	0.0236611
Tmem130	0.023663
L3mbtl1	0.0236716
Arap3	0.0236748
2610316D01Rik	0.0236779
Gm10731	0.0236815
Bai2	0.0236834
Sox5os3	0.0237077
Ppapdc3	0.0237186
4933400F21Rik	0.0237406
Oxct2a	0.0237471
Pcdh10	0.0238203
Oc90	0.0238263
Otor	0.023833
Sel1l3	0.0238382
Crb2	0.0238573
Hes3	0.0238721
Klre1	0.0239113
Hic1	0.0239444
Gfi1b	0.0239638
1700016L04Rik	0.0239901
Gm10825	0.0240007
Aplnr	0.0240536
Gm5796	0.0240562
Gm4981	0.0240827
Dmrtb1	0.0241018
Ttc9b	0.0241493
B930092H01Rik	0.0241578
LOC102632430	0.0242304
Mcoln2	0.0242665
Smad9	0.0242726
Fam159a	0.0242836
Tex35	0.0243107
2610028H24Rik	0.0243129
Pdgfd	0.0243242
Gm13582	0.0243671
Slc16a9	0.0243965
Ldb2	0.0244071
AW549542	0.0244561
Gm10548	0.0244562
4931440J10Rik	0.0245017
Gm10714	0.0245215
Gm3776	0.0245215
Bhlha15	0.0245355
Ptgfr	0.0245484
Klk1b3	0.0245845
Gm5535	0.0245918
5830416I19Rik	0.0245987
Igll1	0.0246342
A630020A06	0.0246525
4930444G20Rik	0.0246539
Adcy1	0.0246729
Grm1	0.0246998
Dhtkd1	0.0247027
Serpinb12	0.0247052
Gm2176	0.0247195
Cmtm2b	0.0247237
Fsd1	0.0247499
Fbxl13	0.0247505
Clec2g	0.0247587
Cdcp2	0.0247777
Slfnl1	0.0247798
Zscan4e	0.0247924
Ly9	0.0248149
Arl13a	0.0248351
Crtac1	0.0248829
Fkbp6	0.0248928
Syt5	0.0249497
Dpcr1	0.0249593
Vmn2r57	0.0249593
Sept12	0.0249594
Otud6a	0.0250069
Podn	0.025072
Igf1	0.0250838
Spp2	0.0250931
Lelp1	0.0250931
Cck	0.0250958
Prl6a1	0.0251509
Slc2a2	0.025173
Cd200r4	0.0252139
AI507597	0.0252674
A930016O22Rik	0.0252713
4930539M17Rik	0.0252733
Plcb2	0.0253037
Cux2	0.0253059
Krt84	0.0253283
G0s2	0.0254232
Apbb1ip	0.0254703
Gm17745	0.0255333
Lpar4	0.0255739
Zc3h12b	0.0255948
Fsip1	0.0256208
Rai2	0.0256361
Ccdc146	0.0256491
Pla2g2e	0.0256533
Hes2	0.0256623
4933431G14Rik	0.0256668
Trim75	0.0256771
Fmo2	0.0256976
Klk1b1	0.0257745
Klk1b24	0.0257745
Sept14	0.0258508
Nhlh1	0.0258526
Il4	0.0258968
Kcnq4	0.0259131
Vmn2r13	0.0259193
Nrxn2	0.0259237
BC027072	0.0259266
Prune2	0.0259487
Dnaic1	0.0259713
March4	0.0259746
Ccdc40	0.025987
A230020J21Rik	0.0259937
Rfpl4	0.0260358
4930552P12Rik	0.0260792
Gjd3	0.0260824
Brinp2	0.02613
Lingo1	0.0261385
Apba1	0.0261536
1700019D03Rik	0.0261763
Oprl1	0.0262296
Glb1l3	0.0262453
Gm16432	0.026255
Cacng7	0.0263659
Zc3h12d	0.0263761
Cyp11b2	0.0263776
5730416F02Rik	0.0263938
Rgs21	0.0263978
Tnf	0.0264138
Gm2381	0.0264926
Sytl3	0.026504
Tmsb15l	0.0265907
Rho	0.0266151
Ifnk	0.0266232
P2rx1	0.0266669
B4galnt2	0.0267144
Lefty1	0.0267229
Angptl3	0.0267229
Acot11	0.0267501
Tmem151b	0.026755
Ephx3	0.0267776
Serpinb1c	0.0268065
Them7	0.0268233
Ccdc154	0.0268777
Scpep1os	0.0269186
Aox2	0.0269244
Slc13a3	0.0269618
Fgd5	0.0269689
Lrrc71	0.0269704
Obox3	0.0269886
Hoxd3os1	0.0269922
Pla2g2a	0.0269922
Tnfrsf19	0.0270023
Mylk4	0.0270196
Olfml2a	0.0270211
BC033916	0.027052
Pcdh12	0.0271379
Ush1g	0.0271837
Gm13247	0.0272406
Phkg1	0.0272438
Klhl33	0.0272547
1700109G14Rik	0.0273571
Cdx4	0.0273743
Adam30	0.0273897
Akap3	0.0274423
Cdc20b	0.0274767
Krt74	0.0274777
Fgfr4	0.0275034
Otop2	0.0275355
Nrap	0.0276146
Ccna1	0.0276263
Prl2c2	0.0276342
Pdlim3	0.0276692
Brsk2	0.0277243
Casp14	0.027754
Iigp1	0.0278337
Kcnq5	0.0278629
Slco4a1	0.0278907
Sparcl1	0.0278963
4933405D12Rik	0.027906
Trf	0.0279133
Il5	0.0279424
Usp13	0.0279526
Slc5a11	0.0279765
Gm9125	0.0279973
Gm15612	0.0280064
Dnah7b	0.0280973
Vwa3a	0.0281134
Slc9a4	0.0281419
Gpr156	0.0281453
Stox1	0.0281509
4833427G06Rik	0.028169
Gm10789	0.0281832
Reps2	0.0281848
Alox12e	0.0281913
G630071F17Rik	0.0281949
4930572O13Rik	0.0282054
Scel	0.0282104
Ppp1r42	0.028369
BB123696	0.0283765
Tmem247	0.0283865
Skor1	0.0283949
Slc3a1	0.0284134
Nckap5	0.028436
Slc6a19os	0.0284443
Nrcam	0.028481
Eps8l3	0.0284998
Nccrp1	0.0285186
Car3	0.0285559
Kcnb2	0.0285589
Kcnq1	0.0285657
Lrriq1	0.0285698
Scn8a	0.0285747
Lilrb4	0.0285757
Gm6583	0.0286133
Slc9b2	0.0286649
Tfpi	0.0286658
Pcdhga5	0.0286757
Tmtc1	0.0286775
Gm11240	0.0287628
Fam198a	0.028783
Gm1720	0.0287843
Kctd4	0.0288308
Cuzd1	0.0288536
Slc35g3	0.0288804
Zfp534	0.0288815
7420461P10Rik	0.0289228
Ido2	0.0289728
Slc9b1	0.028995
Atp13a4	0.0290597
Gm15328	0.0290647
Nr5a1	0.0290896
Hist1h1t	0.0291589
Diras1	0.0293586
Ace2	0.0293989
Pax6	0.0294367
Prss50	0.0294595
Mmel1	0.0294605
Ubald2	0.0294615
Eda	0.0297434
Kcnj8	0.0297504
Map3k15	0.0297583
Nanos2	0.0297871
Ptpn22	0.0298635
4930444P10Rik	0.0298909
Tlx2	0.0298909
Lkaaear1	0.0299327
Lrrc10	0.0300165
Lcp1	0.0300179
4930404A05Rik	0.0301008
Timd4	0.0301117
Krt71	0.0301256
Gm6289	0.0302282
4930443O20Rik	0.0302578
Ccdc170	0.0302621
Col4a3	0.0302909
4933411G11Rik	0.0303489
Ascl3	0.0303566
Pnoc	0.030363
Ikzf4	0.0303787
Ankrd55	0.0304042
Rasgrp3	0.0304244
4933433C11Rik	0.0305329
1700015E13Rik	0.0306185
Cemip	0.0306313
Gm13288	0.03064
Gal	0.0306606
Egflam	0.0308238
Ckm	0.0308565
Pde6b	0.0308682
Best1	0.0308815
Lrrn4	0.030952
a	0.0309708
Myrf	0.0309899
Gm11564	0.0310156
Rrh	0.031035
Serpinb10	0.0310477
Capn3	0.0310655
D830013O20Rik	0.0311056
Hivep3	0.0311062
Hck	0.0311156
A230028O05Rik	0.0311224
Zfhx4	0.0311251
Hgfac	0.0311426
Hsf5	0.0312141
Foxh1	0.0313789
Fgf2	0.0314115
Zan	0.0314759
Slain1	0.0315787
Serpinb2	0.0316046
3632451O06Rik	0.031632
Zfp385c	0.0316355
4932702P03Rik	0.0316391
Panx2	0.0316405
Lrg1	0.0316804
Olfm1	0.0317257
BC021614	0.0317508
Kcnj13	0.0317743
Cpa4	0.0317773
Batf2	0.0318468
Dux	0.0319479
Trhr2	0.0319877
B230312C02Rik	0.0320835
Arr3	0.032128
Cnksr2	0.032167
A630076J17Rik	0.0321799
Colgalt2	0.0321959
Spatc1l	0.032204
Hormad2	0.0322135
Phf11d	0.0322135
Rab3b	0.0322768
Tbx3os2	0.0322944
Sfrp2	0.0323311
Vstm5	0.0323417
Asic4	0.0323499
Gm1123	0.0323581
Hecw2	0.0323923
Rab19	0.0324478
Tmem72	0.0324907
Pcdhgb2	0.0324955
Bcas3os2	0.0325711
Erich3	0.0325998
Rtn4rl1	0.0326352
Myo1g	0.0326451
Gm10373	0.0326811
Btg4	0.0326953
Baiap3	0.0327274
Pparg	0.0328094
D630045M09Rik	0.0328205
1810046K07Rik	0.0328246
Cyct	0.0328708
Serpinb6c	0.032878
Il1b	0.0329028
Cldn24	0.0329276
Foxp3	0.0329402
Colec10	0.0329671
Gm5086	0.0330482
Clca5	0.0331008
Trpv5	0.0331255
Nrgn	0.0331505
Gm9047	0.0331761
1110017D15Rik	0.0332276
Txndc2	0.0332961
Samd11	0.0333045
Gpr18	0.0333298
Sptbn4	0.033334
Fez1	0.0333569
Adcy10	0.0333748
Fpr2	0.0333818
Pcdhga1	0.0334184
Chkb	0.0334523
Ncf2	0.0334841
Rasgef1a	0.0334847
Adora2a	0.0335346
Gm5294	0.0335346
Sprr2k	0.0335396
Grip1	0.03356
Gbp4	0.033587
Acot3	0.0336768
Zg16	0.0336978
Cib3	0.0337941
Pde4c	0.0338106
Tex22	0.0338308
Gipc2	0.0339111
Sohlh1	0.0339254
P2ry6	0.0339561
Plce1	0.0339756
Npy4r	0.0339961
Gm5886	0.0340577
Rnf186	0.0341542
Slc1a2	0.0341725
Gm20735	0.0341815
Nsun7	0.0342179
Slco1c1	0.0342215
Nlrc5	0.0342326
Treml1	0.0342909
Pcp2	0.0342909
Odf3l2	0.0343458
Iqcf1	0.0344337
4833422C13Rik	0.0344818
A230001M10Rik	0.0344932
1700030F18Rik	0.0345117
Zdhhc14	0.0345291
1700003G18Rik	0.0345674
5730435O14Rik	0.0347355
Rxfp4	0.0347492
Car5a	0.0347492
1700034H15Rik	0.0347591
Cd1d2	0.0347772
Tsks	0.0348007
Syt3	0.0349576
Hepacam	0.0349603
Atp8a2	0.0350041
Lhfpl5	0.0350136
Clec4g	0.0350306
Gnb3	0.0350458
Insm2	0.0350712
Gpr179	0.0350872
Gm21319	0.0351546
Palm3	0.035168
Gm16998	0.035173
Tktl1	0.035178
Unc80	0.0351947
Mfng	0.0352751
Gm20556	0.0352967
Nt5c1b	0.0353062
0610043K17Rik	0.0353252
Lrrc34	0.0353771
C87499	0.0353909
Pdpn	0.0353963
Fer1l4	0.0354976
Bdnf	0.0355294
1700067G17Rik	0.0355419
Wdr38	0.0355419
Gm867	0.0355554
Lrguk	0.0355643
Ankrd6	0.0356765
Guca2b	0.0357196
Cxcr2	0.0357397
1500004A13Rik	0.0357642
Sst	0.0357793
Gm715	0.0357839
Frmd5	0.0359097
Dytn	0.0359802
Speer3	0.0359896
Bmp6	0.0360684
Mical1	0.0363147
4930513D17Rik	0.0363245
Tspan2os	0.0363251
4933433H22Rik	0.0363856
Fam71d	0.0363861
Camp	0.0364457
Layn	0.0364467
Fam221b	0.0364693
Slc26a7	0.0364933
1700104L18Rik	0.0365067
Gng4	0.0365083
Smtnl1	0.0365107
B3gnt6	0.036555
Cilp	0.0366045
Aspn	0.0366339
4930509E16Rik	0.0366599
Tceal8	0.0366945
2010003K11Rik	0.0367297
Gbp10	0.0367881
Slc36a3	0.0368001
Ifnl2	0.0368244
Slc16a14	0.0368351
Sec14l5	0.0368534
Dydc2	0.0368767
1700013F07Rik	0.0368767
Cldn16	0.0369136
Slc27a5	0.0369641
Ankub1	0.0370061
Usp50	0.0370106
4933424G05Rik	0.0370743
Chrnb4	0.0371168
Asb10	0.0371555
Rsph1	0.0371993
Gm10804	0.0372069
Nova1	0.0372535
Tmem51os1	0.0372543
Smarca1	0.0372923
Abcb4	0.0373052
BC107364	0.0373277
Rhag	0.0373599
Scn2a1	0.0373614
Plxdc2	0.0373653
Ank2	0.0373932
4930519F16Rik	0.037446
Cd300a	0.0374514
Pdk4	0.0374715
Lrrc55	0.037502
Mc5r	0.0375749
Gm13003	0.0375878
7530416G11Rik	0.0376072
D130017N08Rik	0.0377099
C430002N11Rik	0.0377448
Ppm1e	0.0377742
Ascl5	0.0377986
C530008M17Rik	0.0378024
Tal2	0.0378171
Pla2g5	0.0378577
Spink14	0.0378654
1700029N11Rik	0.0379324
LOC102308570	0.0379669
Cyp4f18	0.0380109
Gulo	0.0380249
Stmn3	0.0380834
Csn2	0.0381661
Kcne2	0.0381904
3200001D21Rik	0.0382497
Nmnat2	0.0382603
Mill2	0.0382711
Gm4961	0.0382954
Prrt3	0.0383338
Rapgef4	0.0383535
Slco1a6	0.0383588
P2ry10	0.0384704
Npvf	0.0385026
Hotair	0.0385811
1700001D01Rik	0.0386389
Dync1i1	0.0386712
Slc29a4	0.0387083
Phactr2	0.0387864
Dlx1as	0.0387958
Nova2	0.0388282
Apol7e	0.038853
Mansc4	0.0388798
Ecscr	0.0389404
Cyp2d22	0.0389457
4930547E14Rik	0.0390379
Gm13286	0.0390379
Col4a4	0.0390414
Omg	0.0390498
Apol7b	0.0392115
4930444M15Rik	0.0392604
Tekt1	0.0393003
Nwd1	0.039311
D130043K22Rik	0.039317
Slc25a21	0.0393188
4930452B06Rik	0.0393881
Gm5420	0.0394038
Asb4	0.0395094
Ccdc177	0.039611
4930547E08Rik	0.0396151
D530049I02Rik	0.0396207
Tex14	0.0396245
Zcchc12	0.0397098
Pou4f1	0.0397315
Tmem254a	0.0398312
Gpr52	0.0398368
Ifi27l2b	0.0399469
1700024P16Rik	0.0400819
4930429D17Rik	0.0400824
1700019B03Rik	0.0401082
Gata2	0.0401442
Gm4371	0.040183
Gpr20	0.0402272
Pappa2	0.0402683
Rcsd1	0.040284
Pcdhb3	0.040353
Gm4971	0.0403571
Gm14501	0.0405028
Igfals	0.0406097
Gm7609	0.0406536
A930041C12Rik	0.0406536
D930028M14Rik	0.0406536
Gprin2	0.0406582
Snai3	0.040714
Mmp9	0.0407653
1700012L04Rik	0.0408225
Olfr212	0.0408514
Tfap2e	0.0408718
Dnase1l3	0.0408814
Mst1r	0.0409114
Bfsp2	0.0409525
Arrdc5	0.0409685
Igj	0.0409735
Col28a1	0.0410048
Asphd2	0.0410169
Fam107a	0.0410273
Acr	0.0410309
Soat2	0.0410743
Aass	0.041075
Gm16677	0.0411359
Grid2ip	0.0411673
Gm6537	0.0412027
Ackr4	0.0412161
Ddc	0.0412285
Nodal	0.0413207
Vil1	0.0413827
Gpat2	0.0413835
4930563E18Rik	0.0414008
Cd5	0.0414341
Svs2	0.041461
Odf3b	0.0415988
Wnt6	0.0416472
Siglec15	0.0416556
Slc2a5	0.0416634
Dnali1	0.0416706
AU040972	0.041679
1810020O05Rik	0.041702
C1qtnf3	0.0417123
Nxph3	0.0417219
Olfr90	0.0417419
St8sia4	0.0418084
Sult6b1	0.0418089
Gm21057	0.0418218
Tssk3	0.0418402
Capn11	0.0419252
Tgm3	0.0419521
Trim54	0.0419683
Gpr133	0.0419743
Slc25a54	0.0420641
Lrrtm2	0.0420713
Tmprss7	0.0420719
Tcp10b	0.0420943
Adam22	0.0421525
Lrrc4	0.0421913
Nim1k	0.042274
Nox1	0.0422772
Sfta2	0.0423553
Pilrb1	0.0424145
4931429L15Rik	0.042477
Cd52	0.0426079
Gpx3	0.0426464
Shcbp1l	0.0427012
Nr1i2	0.0427216
Actl7a	0.0427496
Slc22a13	0.042778
Plcl2	0.0428167
Brdt	0.0429681
Gm15850	0.0429744
4930592A05Rik	0.0430048
Tmem136	0.0430917
Ttc39d	0.0431656
Mpz	0.0432144
C86187	0.0432297
S1pr5	0.0432695
Gpr116	0.0432959
H2-M10.2	0.0432965
Pcdh8	0.0433301
D130040H23Rik	0.043419
Rfx8	0.0434624
AY761184	0.043662
Zic2	0.043744
Rbpjl	0.043794
Fgf22	0.0438278
Gm766	0.0438607
Gm11413	0.0440078
Kif17	0.0441001
4833427F10Rik	0.0441314
Klk9	0.0441314
Ccdc34os	0.0441457
1700057H15Rik	0.0441457
Cldn14	0.0441915
Lingo3	0.0442043
Kif19a	0.0442815
Npm3-ps1	0.0442819
Patl2	0.0443539
Lypd2	0.0443719
Dnah6	0.0445194
Slc6a19	0.0445903
Oas2	0.0446822
Mesp2	0.044693
Micalcl	0.0447054
Adam21	0.0447226
Tm4sf5	0.0447815
4930469G21Rik	0.0449304
4930542C21Rik	0.0449304
9530052E02Rik	0.0449304
Ltb4r2	0.044958
Gm12185	0.0450435
Olfr1347	0.0450654
Gm19299	0.0450833
Lrfn3	0.0450856
Rln3	0.0451196
Medag	0.0451281
Hspa12a	0.045208
Hsf2bp	0.0452697
Nov	0.0453103
Dock3	0.0453709
Wscd2	0.0454083
Bpifa2	0.0454339
Gm11992	0.0454812
Olfr159	0.0454812
Bglap2	0.0455027
Actl7b	0.0455275
Gm10536	0.0455703
A930019D19Rik	0.0455762
Olfr1348	0.0456481
Ccdc89	0.0457111
1700108J01Rik	0.0457944
Pdxk-ps	0.0459258
Etv1	0.0460533
Dsg1a	0.0460596
Klra2	0.0460895
4930593A02Rik	0.0461224
D830046C22Rik	0.0461416
Xlr	0.0461878
Dhrs9	0.046215
1810010D01Rik	0.0462704
Cygb	0.0463138
Nat8	0.0464193
Myom3	0.0464642
Ttc21a	0.0465048
Prrt1	0.0465403
Adamts17	0.0466095
Olfr1383	0.0466474
E130006D01Rik	0.046898
Lce1g	0.0469228
Hist3h2bb-ps	0.0469484
Fitm1	0.0469995
Spry4	0.0470402
Wdr27	0.0470418
Zfp57	0.0470937
4930505A04Rik	0.0472022
Pitx3	0.0472379
Sh3tc1	0.0473765
Trpc6	0.0474025
Vit	0.0474228
9830166K06Rik	0.0474272
Ces2f	0.0474633
4833403I15Rik	0.0474734
Cwh43	0.0475451
2310001K24Rik	0.0475621
Gm10007	0.0476262
4931402G19Rik	0.0476343
Slc26a9	0.0476512
Kctd16	0.0476878
C1qtnf4	0.0476878
4930578M01Rik	0.0476988
Lca5l	0.0477035
Pacrg	0.0477451
Zfp575	0.0477877
Gja5	0.0478046
Pcdhgb1	0.0478249
1700010B08Rik	0.0478388
4930430J02Rik	0.0478388
2900008C10Rik	0.0478631
Arl14epl	0.0478674
Itih4	0.0479201
Ccdc81	0.0479338
Sowaha	0.0479409
Drd3	0.0479458
Cdh23	0.0479597
Gm10549	0.0480043
D730005E14Rik	0.0480871
Hmha1	0.0480953
Abcc12	0.048218
Spi1	0.0482336
1110028F18Rik	0.0482435
Adora1	0.0483601
Spag16	0.0484357
Ak5	0.0484762
Cmtm5	0.0486099
Myl3	0.0486214
Lmod3	0.0486864
Myrfl	0.0486896
Col15a1	0.0487267
Vwce	0.0487717
Rnf208	0.0488325
Prl	0.0488389
BC028528	0.0488389
Ushbp1	0.048873
Gm13483	0.0488936
Zfp936	0.0488937
Azgp1	0.048931
Tbr1	0.0490146
Atp4b	0.0490533
Oxct2b	0.0491308
Myl10	0.0491623
Eno1	0.0491689
Il10	0.0492308
Ly6f	0.0493304
Gm10584	0.0493867
Klhl34	0.0494244
Hsd17b1	0.0494258
Gm9159	0.0494344
Tmem100	0.0495034
Rab36	0.0495375
Srrm3	0.0495631
S100a5	0.0496106
Gm16532	0.0496602
Kcnab1	0.0496697
Ly6i	0.0497289
Ppp1r3fos	0.0498416
Efcab3	0.0498422
[truncated: 14,395 more rows]

## Sheet: ST6
Supplementary Table 6: List of genes that are expressed in GC primed HC11 MECs (P) with minimum FPKM value. Note: Total number of genes with >1 FPKM values are 11418. Values derived with the use of Sub-read version1.5.0
Gene Id	P_FPKM
Fat3	0.001128
Hydin	0.0013199
Lrp2	0.00134687
Apob	0.00149773
Nhsl2	0.00160604
Ptprt	0.0016694
Frem2	0.00168707
Stxbp5l	0.00172722
Svep1	0.00180251
Csrnp3	0.0018945
Trank1	0.00193187
D430041D05Rik	0.00200783
Cacna1i	0.00207507
Add2	0.00208316
Fign	0.00208988
Cadm2	0.00217816
Lama1	0.00218869
Osbpl6	0.00224195
Hmcn1	0.00227498
Muc5ac	0.00244938
Runx1t1	0.00250836
Unc13c	0.00251557
Robo2	0.00252557
Edaradd	0.0025709
Hcn1	0.00263329
Myt1l	0.0027691
Col6a4	0.00280037
Atp2b2	0.00281564
Otof	0.00283449
Tecta	0.00283892
Nalcn	0.0028564
Grm1	0.00290748
Gja8	0.0029154
Gpr158	0.00291723
Cntnap2	0.00291805
Pgr	0.0029501
Syt7	0.00299052
Kcnj6	0.00299353
Ptpro	0.00301175
Myo7b	0.00308349
Spock1	0.00312183
Kcnq2	0.00313776
Pkhd1	0.00318342
Slc2a13	0.00318483
Cdh4	0.00320405
Cacna1s	0.00324653
Myo3b	0.0032486
Myt1	0.00325754
Siglec1	0.00326162
Bai1	0.00326373
Gm3139	0.00336434
Lct	0.00337852
Shisa7	0.00338326
Dnah7a	0.00339504
Ctnnd2	0.00341797
Negr1	0.003422
Myh7	0.00344102
Xirp2	0.00348041
Kcna2	0.00350946
St8sia4	0.00357993
Cnr1	0.00358739
Sgip1	0.0036363
Car8	0.00364068
Cadps	0.00367576
Dgkg	0.00369178
Cdh12	0.00369427
Abca8a	0.0037094
C77370	0.00373212
Thsd7a	0.00374138
Gpr174	0.00377475
Smad9	0.00377756
Dchs1	0.00381622
Tnr	0.00386135
Pcdha10	0.00387701
Adgb	0.00389484
Pcdha7	0.00389708
Adcy10	0.00390157
Pcdha5	0.00390382
Ebf1	0.00391211
Myocd	0.00397172
B3galt1	0.00398927
Gpr17	0.00401155
Xntrpc	0.00407272
Abcb1a	0.00408344
E230008N13Rik	0.00409997
Necab1	0.00412907
Rbfox3	0.00412991
Emx2os	0.00414732
Adra1a	0.0041723
Fndc3c1	0.00422346
Lama2	0.00423713
Itga4	0.00423758
Spag16	0.00425837
Grik2	0.00427585
Cecr6	0.00427849
Gm9899	0.0043193
Tek	0.00432226
Onecut3	0.00433424
Hpcal4	0.00436872
Pcsk2	0.00439215
Fam135b	0.00439612
4930539E08Rik	0.00442387
Colec10	0.00443062
Ubxn10	0.00444127
Gabra1	0.00444463
Pcdhgb6	0.00444842
Itk	0.00445985
Pik3c2g	0.00447134
Gbp4	0.00447846
Pcdhga2	0.00447945
Elavl4	0.00452836
Ttn	0.00454905
Xcr1	0.00456395
0610010B08Rik	0.00457171
Nlrp6	0.00458144
Abcc12	0.00461804
Ccr9	0.00462734
Pla2g4e	0.00465311
Pik3r5	0.00465809
Prr5l	0.00468555
Nlrp12	0.00469468
Ptgfr	0.00471952
Zfp600	0.00471976
Csmd3	0.00472113
Gcnt3	0.00472524
Cntn5	0.00475955
Scn5a	0.00481517
Fam19a3	0.00482557
Tspan11	0.00482853
Filip1	0.00483082
Dnah1	0.00485518
Wdr17	0.00485594
Mrgprb1	0.00485622
Pnmal2	0.00490072
Rptn	0.0049019
Psmb11	0.0049051
Doc2b	0.00490741
Prox1	0.00491256
Cdh11	0.00494117
Ranbp3l	0.00494704
Brinp2	0.00495569
Wbscr17	0.00496472
Adcy1	0.00497388
Tmprss15	0.00498134
4930570G19Rik	0.00499568
Vav1	0.00499807
Rimkla	0.00499957
Ctnna2	0.00504406
Cdhr2	0.00504773
Dusp27	0.00504926
Ano7	0.0050568
Scrt1	0.00506815
Mei1	0.00509227
Obscn	0.0050928
Mybpc1	0.00510507
AI854517	0.00510763
5830411N06Rik	0.00512308
Gpr152	0.00517922
Ptprh	0.00518208
Lancl3	0.00518451
Tspyl5	0.0051963
Pcdh8	0.00520409
Jph3	0.00520709
Gm13242	0.00522104
Foxg1	0.00522759
Slc2a3	0.00526193
Gpr45	0.0052651
Rcan2	0.00526919
Ankrd34b	0.0052873
Myo1f	0.00530218
Ano2	0.0053048
Ctnna3	0.00530886
Rnf180	0.00536942
Tie1	0.00537045
Dpf3	0.00538793
Cnr2	0.00539688
Nr5a2	0.00540108
Slc2a12	0.00540225
Nlrc4	0.00542782
Col6a6	0.00544057
Nutm1	0.00544714
Prex2	0.00545006
1700022I11Rik	0.00545445
Slfn14	0.00548684
Dnase1l3	0.00549426
Cacna2d3	0.00550021
Trim9	0.00550057
Lrtm2	0.00552413
Atcay	0.00552713
Muc5b	0.00553493
Mc1r	0.00554826
Cx3cr1	0.00555075
Fnd3c2	0.00555584
Rgsl1	0.00558332
Hgf	0.00558638
Sim1	0.00559554
Fam26d	0.00560904
Ros1	0.0056295
AU018829	0.00563956
Ugt8a	0.00564692
Alpk2	0.00567815
Scube2	0.00570558
Rnf165	0.00570739
Otoa	0.00570895
Map10	0.00572809
Tgm6	0.00573132
Piezo2	0.0057328
Lair1	0.00578681
Impg1	0.00580763
Cntn6	0.00582061
Tdrd6	0.0058277
Atp1a4	0.00583164
Rasl10b	0.00583834
Nrros	0.00585332
Otud7a	0.00587208
Tbx20	0.00589764
Pou2f2	0.0059148
Cpxm2	0.0059418
Zfa-ps	0.00594248
Pdcd1lg2	0.00595118
Fbxl16	0.00595369
Igsf11	0.00595641
Serpinb10	0.00596904
Grik4	0.00597247
Ptchd4	0.00597318
Gm20125	0.00597567
Adcy4	0.00598623
Ccdc146	0.00599683
Dnah9	0.00601272
Nxpe2	0.00603422
Kcnk5	0.0060414
Dkk3	0.006054
Rxfp2	0.00607169
Nlrp9b	0.00607753
Tmeff2	0.00608663
Lin7a	0.00609567
Ngfr	0.00611626
Vcam1	0.00613065
Gata4	0.00613969
Clca4	0.00614925
Thrb	0.00620084
Npas4	0.00620179
Sox7	0.00622268
Dusp15	0.00622593
C230024C17Rik	0.00624272
Icos	0.00624371
Ugt1a1	0.00629398
Adam19	0.00630472
Tdg	0.0063155
5830444B04Rik	0.00634309
Tpo	0.00634734
Hk3	0.00637258
Cntn2	0.00639432
Dpp6	0.00641147
Mrvi1	0.00641447
Sypl2	0.00641576
Adam33	0.00642125
Akap3	0.00644569
Gad1	0.00644753
4932418E24Rik	0.00645798
Neurod2	0.00647857
Foxr2	0.00649375
Gata6	0.00652222
Wnt3	0.00652432
Igdcc4	0.00652432
Aoah	0.00652835
Crb2	0.0065386
Arhgap20	0.00654682
Zfp936	0.00655378
Chrm3	0.00657575
Fli1	0.0065835
A230056J06Rik	0.00660494
Aadacl3	0.00660703
Cr2	0.00663045
Thsd7b	0.00666303
Acot12	0.00666555
Arhgap36	0.00668748
Gbp5	0.00672733
Npy1r	0.00675865
Slc34a1	0.00676143
Acsl6	0.00677683
Opcml	0.00678347
4930525G20Rik	0.00680391
Tnfrsf26	0.00682676
Gm5114	0.00683688
Tnni3k	0.00684811
1700029M20Rik	0.00685902
Gm5478	0.00686597
Cd6	0.00686617
Gria1	0.00688445
Gm2027	0.0068866
Galnt9	0.0068866
Vmn2r89	0.00690094
Gas2l2	0.00690563
Lingo4	0.00690563
Tub	0.00692732
Myh13	0.00698754
Dsg1c	0.00699059
Hoxd3	0.00700319
Cacna2d4	0.0070044
Htr2a	0.00701177
Medag	0.0070665
Fam163b	0.00707127
Ankrd33b	0.00708951
Gprc6a	0.00711599
Olfr558	0.00712691
Ptchd2	0.00713399
Pde11a	0.00713598
Lhx9	0.00715743
Nr1h5	0.0071687
Pgbd5	0.00719662
Gja3	0.00720082
Lhx2	0.00720683
9630001P10Rik	0.00722991
Rasd2	0.00723248
Cd300lb	0.00723332
Strc	0.00723709
Sh3gl2	0.00724279
Agtr2	0.00725347
G730013B05Rik	0.007256
Calb1	0.00726612
Gm10857	0.00726869
Fam124b	0.00727881
Abca6	0.00728518
Ccdc108	0.00728645
AF366264	0.00728645
Lrit2	0.0073079
Colq	0.00734814
Dnaaf1	0.0073846
Chrna5	0.00742267
Tmem130	0.00743353
Lrrc4b	0.00747454
Abca12	0.00750882
Mnd1-ps	0.00750972
Mab21l2	0.00751878
Ebf2	0.00753144
Il2rb	0.0075383
D6Ertd474e	0.00754508
Prss57	0.0075467
Rmst	0.00756355
Schip1	0.00757251
Mstn	0.00757765
Gm13285	0.00758906
Slc39a12	0.00759464
Cdyl2	0.00760214
Ccdc3	0.00764607
Gys2	0.00764895
Tdrd1	0.00765459
Oit3	0.00767009
Arhgap33os	0.00767495
Lrriq1	0.0076793
C7	0.00768991
Egfl6	0.00771554
Fbxl13	0.00772748
Ccdc110	0.00773925
Slit1	0.00775993
Cdcp2	0.00778371
Avpr1a	0.00779931
Elmod1	0.00780164
Sult1b1	0.00780463
Ldb2	0.00781101
Slitrk2	0.00787399
Nxph2	0.00788029
Vmn2r88	0.0078956
Gm19434	0.00790174
Dach2	0.00791433
Lyg2	0.00792639
Gm20744	0.00793296
Vmn2r30	0.00794188
Gm13752	0.00796329
Jmjd7-pla2g4b	0.00796835
Med12l	0.00798455
Acsbg2	0.00798772
Selplg	0.00799999
1110032F04Rik	0.00808067
Gm21119	0.00808404
Gm15319	0.00808404
Iglon5	0.0081153
Dsc1	0.00811794
Lrrc36	0.00813582
Kl	0.00814067
Vmn2r87	0.00817902
E130008D07Rik	0.00820479
Hey2	0.00822747
Chn1	0.00823805
Bmp5	0.00824049
Aox4	0.0082774
Kel	0.0082798
Gm16863	0.00829521
Pkd1l2	0.00832365
Astl	0.00833946
Zfhx2os	0.00837634
Siglecg	0.00838646
Fstl5	0.00840677
Vnn1	0.00841195
Klhl6	0.00845042
Sytl3	0.00848207
Slco4c1	0.00848925
4921539E11Rik	0.00850979
Txk	0.00852721
2900011O08Rik	0.00862984
Ccdc89	0.00863717
Pkdrej	0.0086384
Astn1	0.00865115
Fam189a1	0.00865697
Dlk1	0.00866014
F630206G17Rik	0.00869448
Fam217a	0.00869811
Rgs16	0.00870375
Pcdhga9	0.00872487
Pik3cg	0.00876759
Erich5	0.00876766
AI314278	0.00877875
Usp13	0.00878259
Irf4	0.00878822
Mug-ps1	0.00878822
Krt76	0.00879034
Hemgn	0.00879795
Ppp1r3g	0.00880557
Psd2	0.00880939
Adam30	0.00881963
Slc16a14	0.00886844
Sohlh2	0.00887222
Pcdhga3	0.00888167
Ptk6	0.00889032
Pdxk-ps	0.00889495
Zfp541	0.00891176
Irs3	0.00891398
Casp14	0.00893692
Cd247	0.00893902
Kcnd2	0.00894116
Pcdhgb7	0.00897076
4930546C10Rik	0.00897156
Gm16287	0.00897156
Gm6583	0.00898862
Hcrtr1	0.0089948
Nxpe5	0.00901037
Myadml2	0.00902989
Ip6k3	0.00903773
Cd163	0.00904865
5430421F17Rik	0.00907711
Gli2	0.00908912
Hepacam2	0.00908912
Fam71a	0.00909725
Pglyrp4	0.00911766
Stk32c	0.00914084
Cdh23	0.00916414
Csmd2	0.00918356
Pcdhgb4	0.00918644
Ddx43	0.00920021
Fndc9	0.00920546
Ascl1	0.00922176
Pnma2	0.00922176
9230105E05Rik	0.00925865
Cd93	0.0092616
Trpm5	0.00927368
Trim10	0.00927927
9130019P16Rik	0.00928755
Zfp534	0.00929998
Cyp2b23	0.00931405
Hnf4a	0.00932688
H2-T3	0.00933116
4930511E03Rik	0.00933332
Accsl	0.00936268
C130030K03Rik	0.00939587
Dll3	0.00939587
Loxhd1	0.00939912
Scg3	0.00943904
Gm10684	0.00945618
Mroh7	0.00946968
Lrrc17	0.00952101
Cd96	0.00955157
Gm20758	0.00959556
Nags	0.00960911
Plk5	0.00962276
Chrna1	0.00964443
Frmd3	0.00967084
Tmc5	0.00967354
Pramel5	0.00970283
Zmat4	0.00972707
Col28a1	0.00972937
Nhlrc4	0.00973002
Atp1b4	0.00973911
Cd84	0.00975049
Best1	0.00976142
LOC102634431	0.00976376
Slc5a4b	0.00977109
Plch1	0.00979581
Tgm7	0.00981251
Serpina3b	0.009818
Ceacam3	0.00982177
Kremen2	0.00984032
Tfap2e	0.00984032
Pde7b	0.00984893
Aqp6	0.00986566
Igfals	0.00986829
Serpinb9d	0.00991526
Gm20110	0.00994366
Alb	0.00994776
Il20ra	0.00997699
Tmc1	0.00997951
Slc10a4	0.00999135
Ppp1r1c	0.0100106
Prom1	0.0100208
Hoxb1	0.0100298
Baiap2l2	0.010054
C86187	0.010061
Slc7a8	0.010076
A730082K24Rik	0.0100881
4931429P17Rik	0.010101
Rec8	0.0101372
St6galnac5	0.0101667
Treh	0.0101719
Mmp1b	0.0101769
Cdh5	0.0101973
Ano3	0.0102022
Arnt2	0.010207
LOC100861615	0.0102076
Gm13446	0.0102268
Tlx1	0.0102621
Tbxas1	0.0102747
Rex2	0.010294
Plbd1	0.0102955
Ces2c	0.0103216
Tmem132b	0.0103353
Zfp182	0.010343
Tlr7	0.0103431
Gm10390	0.0103483
Gm3500	0.0103822
Sfrp2	0.0104108
Rfx8	0.010416
Il1f5	0.0104168
A930003O13Rik	0.0104168
Cd300e	0.0104275
Rims2	0.0104306
Wdr65	0.0104356
Slc30a10	0.010449
A330049N07Rik	0.0104736
Calcr	0.0105193
B020004J07Rik	0.0105478
Xkr9	0.0105521
Gm15114	0.0105532
Gm10324	0.010585
A330032B11Rik	0.0105906
Hormad1	0.0105961
Rimbp3	0.0105997
Hoxc10	0.0106238
Krt86	0.0106286
Slco1a4	0.0106321
Gprasp2	0.010646
Syt9	0.0106516
Lgsn	0.0106796
Rbm44	0.0106869
Spata18	0.0106885
A530064D06Rik	0.0106965
Slc6a20a	0.0107303
Ces5a	0.010736
Cxcr6	0.010736
Gareml	0.0107399
A330076C08Rik	0.0107548
Serpinb7	0.0107701
Klra2	0.0107759
Ndp	0.010805
Smarca5-ps	0.0108333
D330045A20Rik	0.0108739
Gykl1	0.0108783
Nxf7	0.0109089
Rtbdn	0.0109182
F7	0.0109324
Ap3b2	0.0109469
Parvb	0.0109707
Hoxd10	0.0109855
Sorcs3	0.0110023
Kcns2	0.0110058
Gnb3	0.0110094
Fgd5	0.0110258
4931423N10Rik	0.0110333
Chga	0.0110691
Mfng	0.0110814
A730006G06Rik	0.0111117
Zscan4f	0.0111117
Clic6	0.0111312
Rdh18-ps	0.0111421
Atp8b4	0.0112113
Avpr2	0.0112159
Trpm2	0.011218
Gm5127	0.0112345
Dnah8	0.0112537
Rmnd1	0.0112666
Pex5l	0.0112719
Ica1l	0.0112754
1700001C19Rik	0.0112844
Prkg1	0.0112941
Slc13a2os	0.0113469
Rspo1	0.0113588
Tro	0.011361
4931440L10Rik	0.0113712
AI854703	0.011376
Wdr86	0.0113792
Mybph	0.0113898
Nron	0.0114054
Tmem204	0.011424
Lor	0.011424
LOC100503496	0.0114433
Tmem235	0.0114461
Mogat2	0.0114691
Kcnb2	0.0114842
Mrgprh	0.0115157
Nostrin	0.0115285
Smtnl1	0.0115408
Gm2447	0.0115413
Lrrn3	0.0115473
Sgcg	0.0115637
Qrfpr	0.0115669
Emilin3	0.011567
Th	0.011567
Ccdc33	0.011583
Oxct2b	0.0115934
Erich2	0.0116199
Atp4a	0.0116233
Fsd1	0.0116266
Trpc5os	0.0116347
Kcnu1	0.0116554
Chrnb4	0.0116599
Itgal	0.0116689
Thy1	0.0117137
Pde3b	0.0117267
Hif3a	0.0117268
Ttbk1	0.0117548
Ms4a4c	0.0117953
Col4a3	0.0118035
Tmem100	0.0118095
Abca17	0.0118182
Krt77	0.0118227
Dsg4	0.011833
Armc4	0.0118364
Ankub1	0.0118431
C430002N11Rik	0.0118572
4933400C23Rik	0.0118989
Meiob	0.0119338
Vtn	0.0119381
Cd200r4	0.0119549
Wfikkn2	0.0119831
Kif19a	0.0119881
1700017N19Rik	0.0120256
Rgs9	0.0120321
Bpifb2	0.0120416
Dnah2	0.0120497
2010002M12Rik	0.0120792
Gm11541	0.01209
Dpep3	0.01209
BC049352	0.0121044
Cntnap5b	0.0121069
Trpm1	0.0121169
Selp	0.0121187
Crmp1	0.0121257
Prps1l1	0.0121261
Syt2	0.0121545
Fgr	0.0121623
Pcdhga12	0.0122046
Krt36	0.0122062
Adora3	0.0122098
Rasgrp1	0.0122421
Mmp27	0.0122725
Col4a6	0.0123047
Islr2	0.0123129
Xlr5a	0.0123171
1810006J02Rik	0.0123485
5031425F14Rik	0.0124225
Pnck	0.0124296
Sacs	0.012463
Hunk	0.0124767
Nrn1	0.0125298
Pkd2l1	0.0125456
Pnliprp1	0.012553
Egflam	0.0125646
Zfp663	0.0125835
Cyp2d13	0.0126561
Rdh16	0.0126704
Slc6a20b	0.0126754
Spata3	0.0126862
Noto	0.0126862
Grap	0.01271
Bpifb5	0.0127257
Alox8	0.0127296
Zfp57	0.0127495
Ppp1r16b	0.0127709
Lgi3	0.0127779
Cyp3a57	0.01279
9930111J21Rik2	0.012792
Gm20743	0.012798
4930429D17Rik	0.0128276
Trim66	0.0128484
Cd69	0.0128592
Gm805	0.0128628
Adamts18	0.0128725
Sgk2	0.0128832
Stx1b	0.0129119
Foxa1	0.0129135
Dgat2l6	0.0129633
Gm20757	0.0129875
Itgam	0.0130222
Lgr5	0.01305
Spag17	0.0130544
Fam115e	0.0130696
Gm9125	0.0131118
Sh2d2a	0.0131349
Bcas1	0.0131542
Ptx4	0.0131681
Fam46d	0.0131764
Ttll9	0.0131866
Kcnk13	0.0132247
Gfi1	0.013246
Apobec4	0.0133027
E430016F16Rik	0.0133145
Slco4a1	0.0133275
Tspan8	0.013353
Fstl4	0.0133667
Gm4980	0.0133838
Ube2u	0.013397
Mug1	0.0134198
Lix1	0.013427
Zfhx4	0.0134403
Vwa3a	0.0134409
Cyp2w1	0.0134413
Cd4	0.0134617
Myh4	0.0134658
Gm10125	0.013468
Ccnb1ip1	0.013477
Olah	0.013477
Mmp16	0.0135462
Dppa4	0.0135802
Spry4	0.0136157
Actn2	0.0136215
Faim3	0.0136306
Hhip	0.0136566
Nrxn1	0.0136577
Pramef6	0.0136673
C030018K13Rik	0.0136962
4930429F24Rik	0.0137052
S1pr3	0.0137106
Fbn2	0.0137203
Foxl1	0.0137319
Gm15455	0.0138143
Alk	0.0138225
Ido2	0.0138235
C920009B18Rik	0.0138418
Phyhipl	0.0138418
Mtnr1a	0.0138603
Kcna5	0.0138649
Ms4a4d	0.013882
Il2ra	0.013884
Slc43a1	0.013901
Trim67	0.0139019
Gm10804	0.0139058
2310015D24Rik	0.0139344
Fbxw15	0.0139344
Hrasls	0.0139439
Snhg11	0.0139498
Ccdc177	0.0139756
Srsf12	0.0140031
Crxos	0.0140424
Cckar	0.0140509
Cdk15	0.0141042
Cd3e	0.0141527
Sh2d1b1	0.0141823
Lrrc3	0.0141955
Gck	0.0142013
Gm19619	0.014232
Ptpn22	0.0142702
Ncf4	0.0143273
Mgat5b	0.0143323
Trim50	0.0143471
Ccdc135	0.0143526
Gm5434	0.014357
Fras1	0.014363
Alox5	0.014378
Lrfn3	0.0143849
Mapk10	0.01439
Ankrd33	0.0144266
Gm17801	0.014465
Csn1s1	0.014517
Susd3	0.0145272
Mageh1	0.0145374
Ano4	0.0145615
Klhl29	0.0145642
AI197445	0.0145814
Foxp2	0.0145846
Cyfip2	0.0146015
Sdr9c7	0.0146241
Cxxc4	0.0146512
Ppp2r2b	0.0146652
Jakmip3	0.0146756
Dnajc6	0.0147088
BC051628	0.0147163
LOC101056136	0.0147377
Irf8	0.0147379
Pitx3	0.0147484
Slc8a2	0.014757
Gm16381	0.0148021
L3mbtl1	0.0148725
Foxh1	0.0148779
Maats1	0.0148844
Kctd16	0.0148888
Maneal	0.0149052
Epha10	0.0149219
Zfp957	0.0149601
Cpne9	0.0149924
1110028F11Rik	0.0150264
Rnf222	0.0150487
Akr1d1	0.0150598
Tmem45a	0.0150654
Csta1	0.0150697
Aard	0.0150766
Hc	0.0151084
Slc44a5	0.0151336
Etnppl	0.0151417
Coch	0.0151497
Batf2	0.0151947
Tmem200b	0.0152058
Gfap	0.0152228
Dnmt3l	0.0152234
C330046G13Rik	0.0152348
D630023F18Rik	0.0152405
Il27ra	0.0152921
Foxc2	0.0152951
Hecw1	0.0153072
2900008C10Rik	0.0153176
Clstn3	0.0153428
H2-K2	0.0153499
Gm11544	0.0153515
Scube1	0.0153731
Fgf23	0.0154197
4932411E22Rik	0.0154429
Epha3	0.0154546
Esp31	0.0155021
Slc14a1	0.0155162
Efr3b	0.0155211
Gm4951	0.015542
Krtap10-10	0.0155734
Kcnj14	0.015595
Zdhhc11	0.0156213
Gap43	0.0156213
Trpv5	0.0156333
Ccdc175	0.0156484
Ccdc85a	0.0156537
Gm12185	0.0156647
Gm17365	0.0156749
Fpr2	0.0156815
Zpld1	0.0156997
Cyp4f39	0.0157201
Asic4	0.0157222
Nap1l2	0.0157925
2310057J18Rik	0.0157938
Olfr1290	0.0158035
Asgr1	0.0158281
H2-DMb1	0.0158281
3300005D01Rik	0.0158652
1500012K07Rik	0.0158659
Hrh3	0.015872
Nek11	0.015872
Grin3a	0.0158797
Foxs1	0.0158901
Acpt	0.0159024
E130018N17Rik	0.0159144
Alx4	0.0159176
Igf1	0.0159247
4930412B13Rik	0.0159273
Gm11978	0.015951
Krt9	0.0159516
Gdap1l1	0.0159516
8430422H06Rik	0.0159523
Gm5538	0.0159877
Gm20604	0.0160309
Scn8a	0.0160443
Slc6a12	0.0160574
Ly9	0.0160803
Hoxd4	0.0160825
1700026D08Rik	0.0160989
4930465K10Rik	0.016104
Kcnh4	0.0161125
Wscd2	0.0161319
4930480G23Rik	0.0161424
Tmem163	0.0161488
Ephx4	0.0161552
Esp18	0.0161681
Dnah10	0.0161787
Rnf186	0.0161938
Ifi44l	0.016199
Gm18409	0.0162197
Theg	0.0162716
2300002M23Rik	0.0162847
Pdc	0.0162977
Radil	0.0163116
Skint2	0.0163132
Rxfp4	0.0163239
Gm11149	0.0163388
Nhlh1	0.0163436
Lrrc32	0.0163773
C530044C16Rik	0.016403
Apbb1ip	0.0164031
Rai2	0.0164096
Bcan	0.0164117
Anxa13	0.0164162
Ccdc40	0.0164294
Prdm12	0.0164494
Asb11	0.0165071
Ankrd45	0.0165132
Sema3g	0.0165409
Adamts20	0.0165658
D030024E09Rik	0.0165794
Pbp2	0.016586
Haao	0.016604
5430425K12Rik	0.0166257
Svs3b	0.0166389
Trim75	0.0166389
Oit1	0.0166523
Fcgr4	0.0166656
Tcp10a	0.0166891
Fut4-ps1	0.016699
Dfnb59	0.0166995
AU019990	0.0167057
Vmn1r8	0.0167545
Rbpjl	0.016757
Fut4	0.0167791
C1qtnf2	0.0167822
Otop3	0.0167822
Tmem236	0.0168066
Gm15348	0.0168204
Ooep	0.0168378
Kcnd3	0.0168751
Il22ra2	0.0168817
Cym	0.0168817
Cyp4f14	0.0168938
1300002K09Rik	0.0169079
Arl14	0.0169361
Il18rap	0.0169399
Gm867	0.0169641
Sncb	0.0169927
Ikzf4	0.0170307
Lhfpl4	0.0170605
Pcnxl2	0.0170627
Speer3	0.017064
Gm6408	0.017064
4930509E16Rik	0.017064
Tmem151b	0.0170726
Gm10432	0.017074
Zscan18	0.0170952
Mical1	0.0171119
Patl2	0.0171175
Obox1	0.0171175
Slc36a2	0.0171386
Trappc3l	0.0171504
Unc45b	0.0171649
S1pr4	0.0171982
Olfr544	0.0172085
Sult4a1	0.0172703
Il17a	0.0173555
Wnt1	0.0173578
Svs3a	0.01736
Cd79b	0.017389
Csmd1	0.0174014
Qprt	0.0174035
D10Bwg1379e	0.0174392
4930558K02Rik	0.0174599
Epha8	0.0174646
Baiap3	0.0175012
7530416G11Rik	0.017505
Meox2	0.0175278
BC107364	0.0175352
Tmco5	0.0175501
Myo1h	0.0175541
Hus1b	0.0175649
Ndnf	0.0175727
Sun5	0.0175959
Fam83c	0.0176103
Fezf1	0.0176111
Phkg1	0.0176542
Plxnc1	0.0176697
Gatm	0.0176767
Il17f	0.0176842
Gm12886	0.0176878
Lck	0.0176878
Pzp	0.0176926
Gpr179	0.017747
Slamf9	0.0177496
Cideb	0.0177596
Zfp300	0.01778
2010001E11Rik	0.0177884
Otop2	0.0178432
Gm19466	0.017847
Padi6	0.0178585
4933424G06Rik	0.0180331
Dbh	0.0180347
Tmem171	0.0180363
Gpr156	0.0180709
1300017J02Rik	0.0180902
Ppef2	0.0180982
Peril	0.0181148
Speer8-ps1	0.0181296
Fgl1	0.0181458
9530091C08Rik	0.018153
Gm11190	0.0181568
Gpr22	0.0181661
Ugt1a6b	0.0181701
Klb	0.0181727
Sema5b	0.018178
4930500J02Rik	0.0181939
Lrrn2	0.0182217
Nlrp10	0.0182471
Gpr27	0.0182737
4930565D16Rik	0.0182763
Esr2	0.0182863
Sbk2	0.0182897
Bdnf	0.0183135
Tex21	0.0183483
Nek10	0.0183628
Snap25	0.0183975
Abcg5	0.0184109
Myrf	0.0184282
Tmem63c	0.0184454
Txlnb	0.0184677
Fam166a	0.0185009
Tram1l1	0.0185051
Mrgprb8	0.0185503
Tnfsf12Tnfsf13	0.0186416
Susd1	0.0186581
Fbn1	0.0186812
Krt71	0.0186967
Rbm20	0.0187296
Pin1rt1	0.0187657
Cplx1	0.0187752
Scn2a1	0.0188266
Stk31	0.0188295
Gm4971	0.0189583
4931408D14Rik	0.0189748
Gpr37	0.0190233
Htr1d	0.0190293
Rab11fip4os1	0.0190507
4933417E11Rik	0.0190594
Mrgpra1	0.019147
1700024P16Rik	0.0191823
Rad51ap2	0.0192031
Slc25a31	0.0192638
C1ql3	0.0192759
Col14a1	0.0193057
Prss37	0.0193739
4930557J02Rik	0.0193786
D930028M14Rik	0.0193966
Calhm1	0.019411
1700123K08Rik	0.019411
Nxph3	0.0194202
Olfr653	0.0194295
Gm6455	0.0194328
Gm16677	0.0195041
Adcy2	0.0195465
Lca5l	0.0195543
Wipf3	0.0195791
Cfc1	0.0195793
Atp1a2	0.0195824
Sntg1	0.0196601
Spata4	0.0197086
Slc2a5	0.0198574
Ceacam10	0.0198589
Lrrc43	0.0198663
Inmt	0.0198663
Cd5	0.0198914
Myrfl	0.019906
Mei4	0.0199183
3830403N18Rik	0.0199248
Fut7	0.0199396
Clrn1	0.0199411
Plcb2	0.0199482
E030018B13Rik	0.0200229
Spin2d	0.0200229
Prf1	0.0200366
Ak7	0.0200411
Prokr1	0.0200427
Ms4a6c	0.0200562
Hmha1	0.0200625
Gria4	0.0200692
AU040972	0.0200693
Dyrk4	0.0200984
Plin5	0.020184
Slc22a6	0.020192
Krtap3-2	0.0202056
Bmp15	0.0202374
Stab2	0.0202411
Tulp1	0.0202423
Gm15127	0.020248
Olfr1392	0.0203041
Olfr654	0.0203041
Vmn1r41	0.0203239
1010001N08Rik	0.0203436
Ttc39d	0.0203437
Gipc3	0.0203437
Hcls1	0.0203941
Adamts17	0.0203943
Zscan4d	0.0204049
Erich3	0.0204854
Gm9696	0.0204905
Pate4	0.0205039
Itgax	0.0205762
Chst4	0.0205776
A930009A15Rik	0.0206872
Stxbp3b	0.0206872
Abcc6	0.0207006
Ces2d-ps	0.0207063
Atp6v1e2	0.0207283
Rgs4	0.020731
Map3k19	0.020783
Gucy2c	0.020783
Pcdh10	0.0208023
Otogl	0.0208069
Crhr2	0.0208756
L1td1	0.0208968
Cyp2j12	0.0209087
Atp1a3	0.0209175
Krtap4-2	0.0209302
Stat4	0.0209647
Olfr691	0.0209734
Mrap	0.021
Tnfsf15	0.0210103
Gm10433	0.0210212
Gm7444	0.0210308
Ocstamp	0.0210405
Fabp2	0.0210604
Nid2	0.0211184
P2rx2	0.0211811
Lmod2	0.0211815
Srpx2	0.0212067
Zan	0.0212102
A930019D19Rik	0.0212143
Gm4861	0.0212364
Slc10a5	0.0212409
Ccdc34os	0.0212571
Bmp8b	0.0212571
Actn3	0.0212949
1700011L22Rik	0.0213006
Olfr455	0.0213032
Eda2r	0.0213124
Aldob	0.0213333
Gcgr	0.021335
1700125H20Rik	0.0213661
Tbx1	0.0213771
Zp1	0.0213793
Celsr3	0.0213849
Lmo2	0.0213929
Papl	0.0214016
Gucy2g	0.0214266
Olfr1336	0.0215061
4930522H14Rik	0.0215206
2310034C09Rik	0.0215517
Myrip	0.0215527
Olfr118	0.0215652
Apof	0.0215875
Gm16523	0.0216071
Npy4r	0.0216265
Plekhd1os	0.0216435
Olfr1383	0.0217129
Tspo2	0.0217361
Wdr52	0.0217652
Tarm1	0.021768
Ttc18	0.0217945
Gm6792	0.021853
Olfr857	0.021853
Fmr1nb	0.021853
Rab3c	0.0218778
Stmn2	0.0218823
Olfr655	0.0219237
AW495222	0.0219284
Gm20752	0.0220678
Elane	0.0220905
2810442N19Rik	0.0221145
Olfr1338	0.0221146
Olfr458	0.0221146
Tsks	0.0221384
Sim2	0.0221507
Pcdhb2	0.0221544
Dlx1as	0.0221938
Fate1	0.0222089
Timm8a2	0.0222112
Moap1	0.0222154
Cela2a	0.0222843
Zscan10	0.0222924
A1bg	0.0222965
Prl8a9	0.022304
Cass4	0.0223172
Moxd2	0.0224
Olfr1350	0.0224725
5430428K19Rik	0.0224815
Hes3	0.0225015
Bex2	0.0225313
Nepn	0.0225756
2410004P03Rik	0.0226065
Vmn1r77	0.0226189
Pcdhga4	0.0226365
Krt222	0.0226644
Gm11837	0.0226822
Krtap4-6	0.0226928
Olfr99	0.0226928
Sptbn4	0.0227061
Fscn3	0.0227076
Krtap1-3	0.0227175
4930452B06Rik	0.0227175
Arap3	0.0227299
Tas2r108	0.022733
Vmn1r4	0.022733
E230029C05Rik	0.0227423
Kdr	0.0227434
Gypa	0.0228046
Vmn2r1	0.022817
Rcsd1	0.0228351
Fitm1	0.0228421
Sel1l3	0.0228596
Gad1os	0.0228608
Ccdc19	0.0228671
Olfr287	0.0228866
Lhfpl1	0.0229124
C8a	0.0229238
Fndc5	0.0229412
Camk2a	0.0229483
Gm14092	0.022968
LOC102632430	0.0229771
4930583K01Rik	0.0230162
Sox5os3	0.0230442
Trim69	0.0231209
Cysltr2	0.0231209
Clvs1	0.0231209
Dpyd	0.0231313
AI317395	0.0231382
Tas2r118	0.0231466
Mccc1os	0.0231729
Myl3	0.0231982
Dnah7b	0.0233049
Cyp26a1	0.0233936
Usp17la	0.0234002
Dnah11	0.0234692
Lrrn4	0.0235401
Zfp783	0.0235923
Cmtm2b	0.0235923
Slfnl1	0.0236458
E030044B06Rik	0.0236727
Cerkl	0.0236861
1700003M02Rik	0.0236868
B3gnt7	0.0236911
Vmn2r83	0.0236911
Gm17455	0.0237144
Gsta2	0.0237699
Gm10584	0.0237808
Gm3776	0.0238352
Tigd4	0.0239431
Klk1b8	0.0239661
Slc2a10	0.0239693
Trim71	0.0239759
Osr2	0.0240674
Kcnb1	0.0240994
AI507597	0.0241111
Tcp10c	0.0241178
Cd70	0.0241369
Cdh10	0.0241734
Cidec	0.0241805
Krt35	0.0241951
1810053B23Rik	0.0241951
Gpc2	0.0242618
Btbd16	0.0242655
Efhc2	0.0242706
Gm16894	0.0242797
Serpina9	0.0242947
Nox1	0.0243839
Uts2r	0.024465
Cldn19	0.0244691
Gm5531	0.02453
Gm765	0.0246044
Cdkl1	0.0246678
Vmn2r-ps129	0.0246678
Slc16a13	0.0247215
Pcbd1	0.0247242
Zcchc18	0.0247401
A730090H04Rik	0.0247476
Tmsb15l	0.0247543
Cnga4	0.0247897
Smyd1	0.0247926
A230108P19Rik	0.0247949
D130043K22Rik	0.0248073
Adamts16	0.0248222
Ces2h	0.0248443
Nmu	0.0248755
1700001J11Rik	0.0249103
Fndc1	0.0249442
Gm13083	0.0249507
Slc6a19	0.0249979
Itga11	0.0250082
Kcnj9	0.0250158
Rfx4	0.0250675
Krtap2-4	0.0250988
Mmp20	0.0251253
Clec9a	0.0251424
Mbd3l1	0.0251594
Ccl2	0.025215
Serpina3k	0.0252203
Kcnk6	0.0252244
Gm4371	0.0252463
Zfp385c	0.0253426
Rhox5	0.0254041
Krtap4-13	0.0254359
Ssmem1	0.0254518
1700109G14Rik	0.0254678
4933402P03Rik	0.0254831
Rpl3l	0.0254837
1700123I01Rik	0.0255147
Ptchd3	0.0255931
Wnt7a	0.0255961
Asphd2	0.0256122
Smr2	0.0256236
Vwf	0.0256518
Cyp2d34	0.0256868
Slc7a14	0.0256919
Raver2	0.0257227
Acer1	0.0257291
Them7	0.0257542
Pdlim3	0.0257583
Zfp804b	0.0258333
Duoxa2	0.0258513
Pcdh17	0.0259147
Cemip	0.0259257
Sema6b	0.0259347
Spata25	0.0259556
Fgf18	0.0259654
Sftpb	0.0259888
Vmn2r18	0.0259904
Gm19402	0.0260074
Hspb3	0.0260221
Ccdc87	0.0260229
Chrna3	0.0260304
Fam57b	0.0260311
Emilin2	0.0261189
Nrap	0.0261197
St6galnac1	0.026127
Plxna2	0.0261527
Prrt3	0.0261554
Gm17359	0.0261561
Bcl2a1a	0.0261708
Gmnc	0.0261881
Slc15a1	0.0261933
P2rx6	0.0262057
Slco1c1	0.0262202
Abi3bp	0.0262512
Gm16325	0.0262533
Gkn3	0.0262698
Zdhhc22	0.026303
Mansc1	0.026303
Ifnb1	0.0263939
Cpa1	0.026403
Entpd8	0.0264396
Aqp9	0.0264409
Slc5a11	0.0264789
Fgb	0.0264869
Lrguk	0.0265837
Skint7	0.0266612
Pcdhb6	0.0267301
Rnase2b	0.0267764
Ncam2	0.0267894
Il5	0.0268287
Slc9a4	0.0268534
AW112010	0.02688
4930572O13Rik	0.0269147
Actl6b	0.0269147
Creb3l3	0.0269288
Slc27a2	0.0269392
Btbd17	0.0269778
4931402G19Rik	0.0270017
Dgkeos	0.0270545
Hephl1	0.0271377
Bzrap1	0.0271525
4932415M13Rik	0.0272047
E330034G19Rik	0.027243
Apoc3	0.027243
Bcl2a1b	0.027267
Stc1	0.0272843
Kctd4	0.0273003
4933417O13Rik	0.0273027
Gabrr1	0.0273116
Fsbp	0.0273385
A530065N20Rik	0.0273647
1700125H03Rik	0.0274105
Ubald2	0.0274268
Gfra4	0.0274551
Trim38	0.0274639
4930479D17Rik	0.0274639
S1pr1	0.02751
Fgf20	0.0275383
Cpb2	0.027557
Krt28	0.0276395
Gm15328	0.0276488
Gm13944	0.027739
Cacnb2	0.0277451
Arl11	0.0277701
Efcab8	0.027783
4930451C15Rik	0.0277845
Ccdc155	0.0278183
Mpl	0.0278264
P2ry4	0.0278452
5830432E09Rik	0.0278875
Flrt1	0.0279092
Lamc3	0.0279323
Apoc2	0.027955
Gm16532	0.0280724
Cdrt4	0.0281096
Glp1r	0.0281513
Pou5f1	0.0281681
Vat1l	0.0282195
Pacsin1	0.0282787
Camk1d	0.0283044
Hist1h1t	0.0283428
Snx20	0.0283449
Higd1b	0.0283814
4930527F14Rik	0.0283814
Mos	0.0284221
Nsg1	0.0284906
Angptl1	0.0285239
Ankrd55	0.0285505
Gm13051	0.028695
Pga5	0.0287052
Oasl1	0.0287052
Cd28	0.0287177
Setbp1	0.0287856
Rxfp3	0.0287978
Slc16a9	0.0288054
Lrrc10	0.0288202
Slmo1	0.0288398
4930548H24Rik	0.0288404
Ralgps2	0.0288485
F930015N05Rik	0.0288489
Ncan	0.0288576
Fam181a	0.0289093
E330020D12Rik	0.0289359
Timp4	0.0290644
Cabp7	0.0290748
Pmis2	0.0290748
Henmt1	0.0290883
Gbp10	0.0290912
A630020A06	0.0291077
Il1bos	0.0291164
Dcx	0.0291922
AI662270	0.0292296
Abcb11	0.0292707
Podn	0.0293096
Tmem136	0.0293239
Myom3	0.0293301
Tpbpb	0.0293408
1700015F17Rik	0.0293408
Spaca4	0.0293408
Gprc5d	0.0293477
Gm13119	0.0294256
4932702P03Rik	0.029454
Traf3ip3	0.0294653
Drp2	0.0294682
Nlrp4f	0.0295321
Ptpn5	0.0295757
Btbd18	0.0295909
9330111N05Rik	0.0296119
Tgtp1	0.0296646
Il12a	0.029669
Slc34a3	0.0296834
Lingo3	0.0296961
Kcp	0.0297289
Tmem82	0.0297573
Cd37	0.0297795
Cpa4	0.0298295
BC035044	0.0298329
A730020M07Rik	0.0298334
Nodal	0.0298452
Gm10863	0.0298872
Optc	0.0299022
Ffar4	0.0299095
Rgag1	0.029931
Pax4	0.0299532
Lce1d	0.0299753
4933422A05Rik	0.0299753
Cyp3a41a	0.0300617
a	0.030104
Cfi	0.0301476
Gm4265	0.0301532
4932435O22Rik	0.0301686
Bhmt	0.0301767
Gm10474	0.0301929
Slain1	0.030226
Vmo1	0.030243
Il23a	0.0302835
Gm2381	0.0302983
Vwa5b2	0.0303496
Hao2	0.0303561
Slc22a7	0.0303786
Pcdhga8	0.0304058
Best3	0.0304594
Fbxo43	0.0304726
Timd2	0.0304794
C1qtnf4	0.030523
Tyms-ps	0.0305533
Shcbp1l	0.0305603
Mpz	0.030592
Gm13582	0.0306189
Ryr3	0.0306343
Hormad2	0.0306443
4930455H04Rik	0.03069
Slc30a3	0.0307239
Podxl2	0.0307392
Atf7ip2	0.0308045
Adh1	0.030851
Mamdc2	0.0308995
Hmgcs2	0.0310033
1700055N04Rik	0.0310091
Nrxn2	0.0310501
Crispld1	0.0310742
Fbxw10	0.0311167
4930544D05Rik	0.0311229
Krt40	0.0311782
F2	0.0311807
Nefh	0.0311831
Htr5b	0.0311856
Ccdc129	0.0312527
Tmem30b	0.0312717
Ablim3	0.0312958
Gip	0.0313147
Gm12887	0.0313147
Gm5086	0.0313389
Gm11938	0.0314208
BC051142	0.0314816
Gpr116	0.0314916
Col4a4	0.0314951
Slc39a8	0.0315044
Kcnma1	0.0315124
3632454L22Rik	0.0315374
Rab19	0.0315397
Gpr111	0.0315721
1810046K07Rik	0.0316115
Cybrd1	0.0317069
2010106C02Rik	0.0317077
Necab2	0.0317077
Arhgef33	0.0317851
P2ry14	0.0318171
Nrgn	0.0318293
Rgs8	0.0319526
Pilra	0.0320012
Fez1	0.0320274
Mirg	0.0320738
Tpte	0.0320917
1700011B04Rik	0.0321481
Bsn	0.0322317
Zfp92	0.0323468
Ccdc113	0.0323802
Tfpi	0.0323937
Vgf	0.0324399
Tex22	0.0324824
Gm1631	0.0324992
Srms	0.0325164
Defb23	0.0325693
Slc9a3	0.0326478
Car5a	0.0326478
Mybphl	0.032652
1700006H21Rik	0.0326741
Casc1	0.0326832
Dsg1a	0.0326865
Vsig8	0.0327187
Hes5	0.0327289
Prss46	0.0327408
Khdrbs3	0.0327455
Rbakdn	0.0327547
Atp8b3	0.0328285
D730045A05Rik	0.0328321
Gm8300	0.0328411
Pla2g4f	0.0328428
Tnfrsf11a	0.0328812
4930545L23Rik	0.0328979
Abca9	0.0329108
Gm15612	0.0329165
Vil1	0.0329271
Thbd	0.0329339
Samd5	0.0329902
Akr1c12	0.0330191
Gm3383	0.0331072
4930405J17Rik	0.0331192
4930474M22Rik	0.0331538
Cfh	0.0331744
Vmn2r13	0.0331808
Lrrc66	0.0331826
Mroh2a	0.0331866
1700019A02Rik	0.0332248
C530008M17Rik	0.0332285
Tmem255b	0.0332351
4930478L05Rik	0.0332425
Bglap3	0.0332623
4930550C14Rik	0.0332702
Ddn	0.0332842
Rnf112	0.0332932
Sox2	0.0333069
Hs3st6	0.0333168
Cstl1	0.0333168
Hs3st5	0.0333255
Wdr95	0.0333679
Gpr113	0.0334466
Dnaic1	0.0334516
G630071F17Rik	0.0334552
Serpina12	0.0334595
Cryaa	0.0334815
Npw	0.0335367
F830002L21Rik	0.0335581
Tll1	0.0336117
Btnl9	0.0336253
6330419J24Rik	0.0336627
Vnn3	0.0336664
1700067G17Rik	0.0337036
Il13	0.0337036
Misp	0.0337049
5730435O14Rik	0.0337633
Clca1	0.0337939
1600010M07Rik	0.0338181
Kcne4	0.0338319
Barhl1	0.0338456
Guca2b	0.0338721
Lypd6	0.0338728
Gm4981	0.0339098
Adamts8	0.0339939
Stag3	0.0340087
Zdhhc15	0.0340392
Ces4a	0.0340399
Gdf9	0.034079
Zfp879	0.0341254
2010010A06Rik	0.0341821
Ddo	0.0342112
Sit1	0.0342675
Tg	0.0342703
1700016G22Rik	0.034272
Art4	0.0343128
Ptafr	0.0343384
Lsmem1	0.0343478
Gfpt2	0.0343716
Cst11	0.0343762
Plcl1	0.0344151
Lhx3	0.0344428
Gjb2	0.0344506
Synpo2	0.0344864
Syt15	0.034488
Mx1	0.0344987
Ccl22	0.0345091
Gm1110	0.0345117
Slc16a10	0.034565
Atp1b2	0.0346853
Apoh	0.0347009
Golga7b	0.0347356
Pdgfd	0.0348167
Gm14812	0.0348361
1700008I05Rik	0.0349027
Slc36a1os	0.0349139
Dhtkd1	0.0349266
4933433H22Rik	0.0349334
Nxnl2	0.0349497
Acot4	0.0349648
Osbp2	0.034972
Gm2373	0.0349815
Naip5	0.035044
Gpr183	0.0350586
Gm10389	0.0351614
Esp15	0.0352055
Zc3h12d	0.0352547
Arl13a	0.0352919
Gm5803	0.0353264
Gm10532	0.0353295
Zscan4b	0.0353405
Ampd1	0.0353626
Rsph1	0.0353871
Gm15880	0.0354109
A530032D15Rik	0.035509
Rhag	0.0355399
Fam83e	0.0355664
Cd300a	0.0355729
Hcrt	0.0356712
Tmem150b	0.0356757
Arid3c	0.0356915
Gstm6	0.035725
Serpinb12	0.0357275
Ogdhl	0.0357975
Cyp3a16	0.0358308
3200001D21Rik	0.0358308
Smc1b	0.0358432
B3galt2	0.0359591
Mixl1	0.0359591
Acmsd	0.0359614
Ppm1e	0.0359647
1700001D01Rik	0.0359704
Ascl4	0.0360103
D930020B18Rik	0.0360273
Gm2176	0.0360415
Serpinb1b	0.036081
Gpr37l1	0.0360821
Zfp352	0.0361795
Mansc4	0.0361946
LOC102308570	0.0362295
Npc1l1	0.0362368
Styk1	0.0362488
Olfr12	0.0362592
Spink10	0.0362601
Pnpla5	0.0362919
Sh3tc1	0.0363002
D130017N08Rik	0.0363561
Mcemp1	0.0363562
Zkscan16	0.0363695
Trim31	0.0363887
Zyg11a	0.0364036
Il24	0.0364216
Fam229a	0.0364216
Icam2	0.0364833
Ptprm	0.0364936
A230050P20Rik	0.0365291
Myo5c	0.0365291
Agap2	0.0365305
1700092C10Rik	0.0366115
D030040B21Rik	0.0366302
Slc9b2	0.0366966
Apol7e	0.0367318
Kcne2	0.0368925
Col22a1	0.0368961
A930006I01Rik	0.0369271
Galnt16	0.0369404
Fsip1	0.0370515
2810047C21Rik1	0.0370863
Colec12	0.0371661
Lmod3	0.0371668
Speer1-ps1	0.0371773
Tmtc1	0.0371968
Fam109b	0.037204
Armc12	0.0373121
Mchr1	0.0373695
Kcns1	0.0374691
Spint3	0.0376028
Gm11747	0.0376136
Kcnj12	0.0376436
Ppm1n	0.0376937
Zap70	0.0377191
Pcdh11x	0.0377222
Gm5420	0.0377733
Lingo1	0.0377794
Serpind1	0.0378515
Havcr2	0.0378643
Gpr52	0.0378962
Tsga8	0.0379165
Klrb1-ps1	0.0379453
Adra2a	0.0379631
Prr11	0.037971
Apon	0.0379966
Gm5126	0.0380428
Ltb	0.0380493
Tmem92	0.0381014
Rsad2	0.0381236
9230116L04Rik	0.03813
Pcdha9	0.0381467
Rasgef1a	0.0381538
Fam71e2	0.0381964
Gm4566	0.0382016
Ccdc170	0.0382661
Sox18	0.0382873
Psme2b	0.038382
Spz1	0.0384001
Aox2	0.0384041
Strip2	0.0384215
1700019B03Rik	0.0384298
Fam71f1	0.0385204
Zcchc13	0.0386135
Xlr3b	0.0386493
Acp5	0.0386732
Dear1	0.038711
Gm6537	0.038711
Mst1r	0.0387704
Ppp1r3b	0.0387778
Asb17	0.0387849
Gm17660	0.0387849
Scn4b	0.0387891
B930018H19Rik	0.0388074
Coro1a	0.0388148
Etv1	0.0388615
Fam186b	0.0389
Hist1h2bh	0.0389335
U90926	0.0389335
Msmb	0.0390082
4930529M08Rik	0.0390582
Esx1	0.0390599
I830077J02Rik	0.0390844
Sept3	0.039092
Ak8	0.0391583
1700125G02Rik	0.0391585
Gm15350	0.0392341
Ghrh	0.03931
Ccbe1	0.0393764
Mrap2	0.0394035
Fgfr4	0.039407
9130015A21Rik	0.0394172
Hhipl1	0.039594
Hspa12a	0.0396157
Zdhhc14	0.0396359
1700012L04Rik	0.0396799
Pcdh9	0.0397111
E330013P04Rik	0.0397635
Des	0.0397845
1810020O05Rik	0.0397936
Hck	0.0398317
Grb10	0.0399932
Gm15850	0.0400064
Gm13546	0.0400064
Kcnh1	0.0400465
Capn11	0.0400553
Acot11	0.04007
Cecr2	0.0402037
1600014C23Rik	0.0402161
Rnf224	0.0402242
Wnt6	0.0402939
Aplnr	0.0403448
Slc4a5	0.0403578
Slc35f2	0.0403626
Gm8883	0.0403879
Ermap	0.0404146
Ism2	0.0404295
Nccrp1	0.040488
5430440P10Rik	0.0405071
Abcb4	0.0405226
Actl7a	0.0405384
Scel	0.0406074
A530046M15Rik	0.0406345
Hist1h2bk	0.0406465
Ptch2	0.0406587
Prss35	0.0406792
Ppfia4	0.0407007
Slc35g3	0.0407008
Cxcr2	0.0407408
Plcl2	0.0407627
Elavl3	0.040833
Krt85	0.040858
Dux	0.0408984
4931429L15Rik	0.0409071
Olfr692	0.0410571
4930503B20Rik	0.0410887
Tbr1	0.0411478
Acot5	0.0411699
Mmp17	0.0412121
Npm3-ps1	0.0412237
Dnm3os	0.0412723
Sla2	0.0413282
Gng4	0.0414276
Ccl27a	0.0415326
Zfp872	0.0415395
H2-M10.2	0.0415709
Cyp2c55	0.0416386
Rab39	0.0417282
Pparg	0.0417435
Clmp	0.0418055
Myoz3	0.041879
Nr5a1	0.0418954
Palm3	0.0419084
1700057H15Rik	0.0419951
Clca5	0.0421142
Tmem102	0.0421441
Dusp13	0.0421901
Ect2l	0.0422236
4921511C10Rik	0.0423699
Tmem71	0.0424712
Gm11992	0.0425521
Baat	0.0425587
Fgf22	0.0426012
Nwd1	0.0426917
Ankrd6	0.0427187
Kncn	0.0427408
Satl1	0.0427622
Gal3st3	0.0427957
Serpinb9g	0.0428032
Aicda	0.0428176
4933417G07Rik	0.0428254
Olfr159	0.04287
Actl7b	0.0429063
Bfsp1	0.042943
Otog	0.042952
Hsd3b4	0.0429847
Proz	0.0430119
Tsix	0.0430685
Hist1h2bm	0.0431304
Cntn1	0.0431349
Olfr1349	0.0431397
Scn3a	0.0431558
Vash1	0.0431822
1700030M09Rik	0.0432198
Klhl32	0.0432282
Fcamr	0.0433381
Emid1	0.0433381
Serpinb9e	0.0433773
Olfr1393	0.0434258
Lypd5	0.0434722
Nr1i3	0.0434784
Slc44a4	0.0435501
1700010I14Rik	0.0435579
Jph2	0.0435847
Ccdc184	0.0436309
Slco1a6	0.0436692
4930542C21Rik	0.0436729
Folr1	0.0436947
Ank2	0.0437603
Brsk2	0.0437647
Olfr1348	0.0438288
Cfd	0.0438474
2610027K06Rik	0.0439059
Iqcf6	0.0439493
E130310I04Rik	0.0439759
Tm4sf4	0.043976
Kcnt1	0.044048
Kcnq5	0.0441848
BB287469	0.0441933
Pde6b	0.0442056
Npas2	0.044245
Defb1	0.0443739
Eda	0.0444369
Lrrc19	0.0445242
Hsf5	0.0447238
Cmpk2	0.04477
Colec11	0.0448208
Gpr21	0.0449031
Tle4	0.0449525
Alpk3	0.0450729
AI427809	0.0450741
Pcdhga1	0.0451309
Asb16	0.0451384
D630041G03Rik	0.0452255
Tnxb	0.0452391
Rasgef1c	0.0452836
Tm6sf1	0.0452929
4930430J02Rik	0.0453644
Agtr1a	0.0453814
Pde8a	0.045449
Arr3	0.0456124
Krtdap	0.0456841
Gm6904	0.0458299
Sytl2	0.0458409
Ush1c	0.0458657
Dmbx1	0.0458691
Dmc1	0.046023
Iigp1	0.0460419
Slc25a2	0.0460529
4930522O17Rik	0.0460884
Tacr2	0.0461292
1500017E21Rik	0.0461897
1110028F18Rik	0.0462246
Tcstv3	0.0462945
Rlbp1	0.0463573
Fam166b	0.0463619
Kdm4d	0.0463808
4930562F07Rik	0.0463982
2610028H24Rik	0.0463992
Dkk4	0.0464002
Pla2r1	0.0464369
Emr4	0.0465729
Pkhd1l1	0.0465848
C2cd4b	0.0466069
Vmn2r46	0.0466272
Gm5535	0.0466397
Tmprss11a	0.0466595
Atp4b	0.0467123
Hpse	0.0468195
Fpr1	0.0468535
Gpr98	0.0468711
Igf2os	0.0468951
Pnmt	0.0469188
A530006G24Rik	0.0469541
Slc35d3	0.046963
Cartpt	0.0470346
Stoml3	0.0470446
Serpinb6c	0.0470602
Fcna	0.047067
Tepp	0.0470779
4933411G11Rik	0.0470882
Morc1	0.0471439
Mospd4	0.0471845
Mtl5	0.0473124
Glyat	0.0473185
Gm9199	0.0473368
D630045M09Rik	0.0474634
Kif17	0.0474998
Ssxb9	0.0475073
Prickle2	0.047553
Hist2h2ab	0.0475616
Hsd17b2	0.0476327
Adh4	0.0476341
Cspg5	0.0476454
Btg4	0.0476704
Gpr18	0.0477068
Gm4907	0.0477068
Myoz1	0.0479036
Krt84	0.0480411
Smco1	0.0481214
Gm17745	0.0481348
Gpr20	0.0481749
Fndc7	0.04821
[truncated: 14,819 more rows]

## Sheet: ST7
Supplementary Table 7: List of genes that are expressed in PRL treated HC11 MECs (PRL) with minimum FPKM value. Note: Total number of genes with >1 FPKM values are 10879. Values derived with the use of Sub-read version1.5.0
Gene ID	PRL_FPKM
Ryr2	0.000876816
Cacna1c	0.000997828
0610010B08Rik	0.00108281
Csmd2	0.00108756
Plxna4	0.00117111
Ush2a	0.001201
Stxbp5l	0.00122228
Dnah9	0.00138541
Pkhd1	0.00147607
Lama2	0.00151775
Dnah7a	0.00155498
Kcna2	0.00164761
Unc79	0.001662
Grik3	0.00166726
Prdm16	0.00171199
Nwd2	0.00172703
Sdk1	0.00173169
Muc5ac	0.00173332
C77370	0.00175215
Myo18b	0.00178042
Robo2	0.00183198
Dnm3os	0.00185947
Dach2	0.00189777
Itga4	0.00194087
Tecta	0.00200898
Hecw1	0.0020172
Kcnd3	0.00204012
Otof	0.00205605
Nalcn	0.00207195
Tdrd6	0.0020875
Frmpd4	0.00210486
Acvr1c	0.00210882
Il1rl1	0.00211627
Hydin	0.0021431
Cd93	0.00222084
Thrb	0.00224896
Scn1a	0.00230272
Ipcef1	0.00231586
Arhgap20	0.00231645
Sorcs1	0.00233057
Adcy1	0.00240527
Kcnn3	0.00250527
Clic5	0.0025114
Grin2b	0.00254266
Cacna2d1	0.00254673
Strc	0.00256069
Prex2	0.00263554
Kcns2	0.00263908
Igsf1	0.00264097
Mapk10	0.00264927
Kdr	0.00270444
Smad9	0.00274013
Pik3cg	0.00274413
Hrk	0.00274728
Dsc3	0.00275653
Sall3	0.00277042
Hsd3b4	0.00280264
Fbn2	0.00281334
Slc5a12	0.0028399
Slc14a2	0.00286417
Col4a6	0.00287044
Cntnap5b	0.00287928
Kl	0.0028804
Gm21119	0.00293196
Obscn	0.00293897
Adam19	0.00295993
Ppfia2	0.00296453
Rhoh	0.00297216
Svep1	0.00299996
Cntnap3	0.00302833
Ppp1r1c	0.00305665
Dmbt1	0.00305665
Fras1	0.00306452
Cr2	0.00307438
Frem2	0.00309081
Fam189a1	0.00310095
Arnt2	0.00314222
Gabra1	0.00314528
Irf4	0.00314796
Piezo2	0.0031541
Hpcal4	0.00316894
4930539E08Rik	0.00320895
Spry4	0.00321174
Gpr22	0.00321385
B3galt2	0.00322016
Fsbp	0.00322439
Slc4a1	0.00323998
Pcdhga4	0.00325141
Pcdhgb5	0.00326004
Rasgrf2	0.0032659
Tnfsf15	0.00327431
Sv2b	0.0033449
Ttn	0.00336722
Nhsl2	0.00340958
Mmp24	0.00342516
Ankrd33b	0.00342835
Dnah1	0.00343581
Spata31d1b	0.00344357
Arap3	0.00347021
Scn4b	0.00347359
Adcy2	0.00350081
Hc	0.00350269
Filip1	0.00350414
March4	0.00352088
Vav1	0.00353693
Trpc5	0.00354543
Tmem255a	0.00354799
Pnmal2	0.00355484
Pcdh17	0.00355711
Pcdha9	0.00357287
Mrc1	0.00358832
Tmem132e	0.00359121
Tcf23	0.00359471
Lrrc15	0.00359508
Rimkla	0.00362655
Smc1b	0.00364899
Zfp804b	0.00365623
Dcdc2a	0.00366714
Rimklb	0.00366988
Rnf144a	0.00368961
Lrp2	0.0037013
AI854517	0.00370493
Ror2	0.00371333
Slc2a3	0.00372364
Gsg1l	0.00375686
Tnfrsf11a	0.00379982
Trim67	0.00384021
Gm20604	0.00384404
Abcc8	0.00385353
Ttc18	0.00387945
Npsr1	0.00388866
Egflam	0.00389999
Elfn2	0.00392567
Smarca5-ps	0.00392908
C330024D21Rik	0.00394274
Catsperb	0.00396714
Aox2	0.00399553
Atcay	0.00400922
Cybb	0.0040174
Mc1r	0.00402454
Calcrl	0.00402928
Nron	0.00403556
Ica1l	0.00403888
Pcdhga11	0.00404894
Runx1t1	0.0040728
Cdh22	0.00411096
Apob	0.0041159
Wfdc8	0.00411785
Aplnr	0.00413634
Scube2	0.00413866
C5ar2	0.00413982
Nlrp4f	0.00417973
Fbxl16	0.00421318
Dclk3	0.00421438
Atp4a	0.00421559
Grik4	0.00422646
Muc5b	0.004231
Dsg4	0.00423862
Tbx20	0.00427798
Xcr1	0.00428535
P2ry4	0.00430371
Ccr9	0.00434487
Styk1	0.00436409
Wnt8b	0.00436668
Cfh	0.00437175
A930017M01Rik	0.00440057
Fgr	0.0044111
Tmeff2	0.00441507
Scn5a	0.00446535
Ugt1a7c	0.00447538
Slco5a1	0.00448424
Rab3c	0.00449004
Gm6902	0.00449851
Gm8221	0.00452679
Wipf3	0.00453917
4930444F02Rik	0.00454133
Frmd5	0.00454349
Stk31	0.00455278
Zfp57	0.00456689
Pkd1l2	0.00457955
Cadm3	0.00458828
Prnd	0.00458963
Il7r	0.00459249
Avpr1b	0.00460045
Thbs4	0.00460397
Ptgdr	0.00462564
Fam186b	0.00462564
Slco1c1	0.00463874
Myh15	0.00465044
Fgfr4	0.00468592
Kcnh5	0.00469901
Cdyl2	0.00471935
Dusp27	0.00474104
Pla2r1	0.00475599
Ak7	0.00476622
Slc14a1	0.00477664
Slc26a4	0.00478168
Rims2	0.00480672
Thsd7a	0.00480975
Scube1	0.00481157
Gm3500	0.00481399
Scel	0.00482866
Sptbn4	0.00486799
Kctd19	0.00486853
Galnt9	0.00487336
Osbpl6	0.00487873
Gbp5	0.00487981
Npy1r	0.00490253
Fam83f	0.00492546
Gria1	0.00493205
Gpr45	0.0049437
Dsg1c	0.00494695
Smgc	0.00495193
A730056A06Rik	0.0049586
Dchs1	0.00496735
Gprasp2	0.00499808
Nr5a1	0.00500234
Lingo4	0.00500914
L1td1	0.00501085
Rgs4	0.00501255
Bmp8b	0.00501425
Adra2a	0.00502043
Kcnmb2	0.00505033
Slc26a3	0.00506595
Slc2a12	0.00507248
Clic6	0.00509823
Olfr1033	0.00509823
Col6a6	0.00510847
A530065N20Rik	0.00511326
Fam81a	0.00511339
Loxhd1	0.00512882
G730013B05Rik	0.00513476
Fam26d	0.00513804
Parvb	0.00515052
AF366264	0.00515632
Plcl1	0.00516012
Gm19619	0.00516173
Serpina12	0.00517146
Sim2	0.00519964
Gm20752	0.00520548
Tmem236	0.0052167
Flt3	0.00521955
Lhx2	0.00522763
Gm10857	0.0052725
Sgip1	0.00527533
Pcdh12	0.00527722
Myt1	0.00528922
Jakmip3	0.00528953
3425401B19Rik	0.00531527
E030013I19Rik	0.00531623
Ankrd55	0.00533483
AI854703	0.0053408
Efcc1	0.00535485
Map10	0.00537843
Dhdh	0.00538419
Cyp2ab1	0.00539009
Plekhd1	0.00541045
Fap	0.00545189
Akr1d1	0.00546199
Zswim5	0.005463
F10	0.00547416
Rasl10b	0.00548195
Tmem232	0.00551512
Pgr	0.00554004
Apba2	0.00555536
Lama1	0.00555865
Slc35d3	0.00560742
Gm10584	0.00560955
Prn	0.00561255
N28178	0.00562413
Ccdc146	0.00563077
Nlrp9b	0.00570654
1810053B23Rik	0.00570728
Rnf17	0.00572835
Zcchc18	0.0057357
Slc45a1	0.00575182
A930016O22Rik	0.00575856
Jmjd7-pla2g4b	0.00578001
Slco1b2	0.00578965
Slc6a20b	0.0058055
Aim2	0.00581076
Mmp20	0.00582499
4931440F15Rik	0.00582855
4921525O09Rik	0.00583211
Sox7	0.00584283
Arhgef33	0.00585179
1700024P16Rik	0.00585717
Trim75	0.00588734
Slc13a1	0.00590858
Grpr	0.00591332
Col14a1	0.00591894
Nhlh1	0.00592759
Zfhx2os	0.00592759
Iqca	0.00594476
5830444B04Rik	0.00595589
Kcne4	0.00598535
Wnt7a	0.0060084
Unc13c	0.00601145
Spag16	0.00602695
C1ql3	0.00603309
Kcne1	0.00604839
A230056J06Rik	0.00605031
Patl2	0.00605666
Crhr1	0.00607163
Pth2r	0.00610684
Chrna3	0.00611037
4932412D23Rik	0.00611697
Fstl4	0.00612213
Kcnk13	0.00613196
Nek5	0.00613224
F630206G17Rik	0.00615272
Zfp936	0.00615372
Gm13285	0.00616113
Il9r	0.00618363
Zic5	0.00618628
Lhfpl4	0.00618758
Clrn1	0.00618964
2310005G13Rik	0.00622193
C230029M16	0.00625452
Pcdhga3	0.00628519
S1pr1	0.00629999
Pianp	0.00630265
Ryr3	0.00630406
Gm2027	0.00630832
Clca1	0.00631458
Armc3	0.00632715
4930463O16Rik	0.00632972
Sec16b	0.00634061
Acot4	0.00634061
Fam135b	0.00637764
Hemgn	0.00638178
Dmgdh	0.00640573
Slc19a3	0.0064165
Ctnnd2	0.00641866
Gng4	0.00642947
Mixl1	0.00644033
Ubxn10	0.00644314
Alk	0.00644903
Scn2b	0.00646291
Vmn2r-ps54	0.00646432
Zfp541	0.00646433
Sema5b	0.00647143
Fam163b	0.00647749
Gpr183	0.00648629
Pcdhgb7	0.00650713
Abcg5	0.00651432
BC048644	0.00652297
Slc5a2	0.00652586
Tacr2	0.00652875
Flt4	0.00653628
Ttc24	0.00654905
Il22ra1	0.00655199
Myh13	0.006561
Trim66	0.00656114
Plcb2	0.00657426
Tnfsf11	0.00659593
Fam71a	0.00659888
Wee2	0.00661215
Pglyrp4	0.00661369
Txlnb	0.00661517
Car8	0.00666993
Abca6	0.00667343
Cd200r3	0.00667961
Cyp2c44	0.00671002
Rbm14-rbm4	0.00671216
Lrrc17	0.00673762
Ccdc135	0.00673823
Slit3	0.00677033
Tgtp2	0.00677652
Pde6b	0.00677652
Slmo1	0.00680291
Rftn1	0.00681038
Gm16130	0.00681767
Myrf	0.00681889
Pnoc	0.00683445
D030040B21Rik	0.00684457
Tmc5	0.00684556
Gpr65	0.00686628
Mab21l1	0.00686921
Msl3l2	0.00688874
Zfp423	0.00689313
Plxnc1	0.00689375
Celf6	0.00690151
A4gnt	0.00692154
Plg	0.00692656
Nfasc	0.00693611
Ceacam3	0.00695045
Dnah8	0.00695836
Ephb2	0.00696409
Gja8	0.00696693
Gm9899	0.00701318
Kcns1	0.00703638
Nol4	0.00704548
Slc24a4	0.0070468
Il2rb	0.00707814
Wasf3	0.00710714
Cfi	0.00711139
Dyrk4	0.00711139
Fibcd1	0.00711947
4930563D23Rik	0.00712306
Dnmt3l	0.00714707
Mfsd6l	0.00715627
Vwa5b2	0.00716471
St18	0.00717834
Il27ra	0.00717933
Lgr5	0.00717992
Tmprss11a	0.00718204
T	0.00720523
Usp13	0.00721822
Hao2	0.00721935
Cyp4f37	0.00722281
Atf7ip2	0.00723102
Prph2	0.00725026
9130221F21Rik	0.00725301
Ccdc175	0.00725577
Pcdhga7	0.00726005
Lrrc9	0.00727375
4933427D06Rik	0.00728068
Mmp1a	0.00728355
Serpina3g	0.00729797
Krt2	0.00730297
Clec2g	0.00730297
Ptger3	0.00730521
Cdcp2	0.00730857
Nap1l2	0.00732259
Adcy10	0.00732681
Adora2a	0.00732822
Fmo3	0.00733428
Abca17	0.00733667
Ano3	0.00733915
St6galnac5	0.00737464
Slc22a1	0.00739684
P2ry14	0.00742228
Nox1	0.00744544
Ces1a	0.00744917
Bin2	0.00745294
Ccr7	0.00746426
B020004J07Rik	0.00746426
Cct8l1	0.00751755
Lao1	0.00752906
Emilin2	0.00754062
Csl	0.00754448
Slc16a13	0.00754853
Rimbp3	0.00756254
Wdr65	0.00756966
Pld5	0.0075716
Mageb16	0.00757549
Nkd1	0.00758569
Kmo	0.00763918
Lrrc36	0.00763918
Vmn2r13	0.0076453
Lgi2	0.00765019
AU019990	0.00765143
4933425B07Rik	0.00765416
Dnah10	0.00766022
Papl	0.0076661
Trpm8	0.00767009
Gm10400	0.00768809
Ppm1e	0.00769066
Cnga4	0.00769463
Prr11	0.00770416
Sec1	0.00772578
F2rl2	0.00774459
Tmem252	0.00775088
Rbfox3	0.00775561
9130409I23Rik	0.00776707
Sox2	0.00776982
Mmp8	0.00777932
Nobox	0.00778759
Gm1995	0.00779189
Igdcc4	0.00779558
Slc6a19	0.00782397
Ccdc63	0.00783683
Dscam	0.00788232
Spata31d1a	0.00790848
Serpina3a	0.00790875
Moxd2	0.00792576
Dlk1	0.00793293
Fam227b	0.00793429
Klhl6	0.00793458
Hdc	0.00795443
Lhx4	0.00796429
Ptprt	0.00797872
Cldn19	0.00798503
Oscar	0.00799019
B020004C17Rik	0.00800112
4931423N10Rik	0.00800321
Fam181b	0.00800321
Folr4	0.00800755
Rasal3	0.00801844
Mfng	0.00803812
Cers4	0.00803812
Myh4	0.00804481
Dcx	0.00805129
Dhh	0.00806197
Gmnc	0.00806197
Tmem211	0.00806891
Agxt2	0.00807776
Nckap1l	0.00809102
Cdh23	0.00809175
Rgsl1	0.00809995
Tmem235	0.00809995
Dner	0.00811779
Alpk2	0.00813571
Slc15a3	0.0081376
Pdxk-ps	0.00814802
Pcdhgb6	0.00814976
Nr1h4	0.00815499
Nostrin	0.00815822
Pex5l	0.00817632
Cysltr2	0.00818086
Zfp300	0.0081935
Skint7	0.0082076
1810041L15Rik	0.00820796
Abo	0.00821276
Pdgfd	0.00821276
Gm16287	0.00821821
Gm5878	0.00821998
Slc36a1os	0.0082357
Dpp6	0.00824229
9430041J12Rik	0.00825375
Zc3h12d	0.00826401
Fezf1	0.00826806
Myadml2	0.00827164
Acmsd	0.00828601
Mettl7a2	0.00828663
1700008I05Rik	0.00830062
Dmrta1	0.00830459
4930444G20Rik	0.00832406
Mapk8ip2	0.00833111
Cdh4	0.00834105
Tex24	0.0083429
Vwa3a	0.00834398
Tmem100	0.00835709
Cerkl	0.00838085
Ankub1	0.00838085
Creb3l1	0.00840276
Fkbp6	0.00840474
Eps8l3	0.00840646
Syt5	0.00842395
C920009B18Rik	0.00845301
Slc24a1	0.00848374
Cyp2e1	0.00849188
Oas1d	0.00850168
F11	0.00850386
Tex21	0.00850766
Hepacam2	0.00853429
4930511E03Rik	0.00854958
A930006I01Rik	0.00856109
1700019O17Rik	0.0085659
Omg	0.00857263
Hpgd	0.00857586
Olfm1	0.00860088
C430002N11Rik	0.00860088
Tmprss11bnl	0.00861131
Pate2	0.0086152
Fgd5	0.00863865
Col19a1	0.00863902
Meox1	0.00864251
Tmprss11e	0.00865135
Fbxo21	0.008653
Meiob	0.00865643
Gm10684	0.00866213
Rnf165	0.00867238
Scn4a	0.00867657
Dnajc6	0.00867879
Adamts20	0.00870163
Syt2	0.00870757
Slc16a12	0.0087402
Khdc3	0.00874372
9930111J21Rik1	0.00875604
Gm5126	0.00876558
Crhbp	0.00876972
Grin3a	0.00877307
Cpz	0.00878172
Nek10	0.0088064
Lrrn2	0.00881166
Trpc7	0.00883013
Mamdc2	0.00883278
Daw1	0.00883807
Fam69c	0.00886329
Lrrc32	0.00886388
Col4a3	0.00886638
Pramel5	0.00888806
4930444M15Rik	0.00889138
Map3k7cl	0.00892367
Slc22a2	0.00892548
Gm11747	0.00894533
Susd1	0.00894805
Slc5a4b	0.0089506
Antxrl	0.00897586
Psmb11	0.00898642
Gm3383	0.0089959
B930018H19Rik	0.00899702
Gm12695	0.00899994
Usp17ld	0.00899994
E130310I04Rik	0.00900788
Cx3cr1	0.00901268
Nags	0.00902254
Gm6034	0.0090275
Ppm1n	0.00903857
Csmd1	0.00905154
Crnn	0.00905523
Nutm1	0.00906582
4930429D17Rik	0.00907753
1700022I11Rik	0.00907799
Cecr6	0.00908312
Cyp2d34	0.00908872
Clec12b	0.00909433
Wbscr17	0.00909565
Sox18	0.00910556
Apon	0.00911119
Tmem151b	0.00911683
Nr2e1	0.00911965
Ube2d2b	0.00912247
1700123I01Rik	0.00913943
Ros1	0.00914054
Agbl4	0.00914359
Cxcl11	0.00919072
Tdrd9	0.00919645
Spz1	0.00920794
Cd5	0.00922314
Ssmem1	0.009231
Tnfsf18	0.00924548
Pde7b	0.00924772
Ush1g	0.0092629
Slc34a3	0.00929049
D630041G03Rik	0.00929247
C8a	0.00930525
Chrm3	0.00930676
Xlr3c	0.00930676
Lrrtm2	0.00933109
Col23a1	0.00933932
Sept3	0.00934807
Nlrp4c	0.00935932
Abcb4	0.00936573
Gucy2e	0.00936866
Sorcs3	0.00939071
Bcat1	0.00942122
Fam187a	0.0094318
Ptprn2	0.00943381
6030469F06Rik	0.00946207
Pkhd1l1	0.00946357
Itgax	0.00948207
Tlr13	0.00950806
Ntsr2	0.00952935
E430016F16Rik	0.0095386
Rfx8	0.00954134
Serpina3j	0.00954611
Gm15097	0.00955089
Mei1	0.00956285
G630071F17Rik	0.00956335
Mapk4	0.00958512
Tlr7	0.00959169
Cyp2c55	0.0095941
Nccrp1	0.00962894
Ppp1r42	0.00966682
Plbd1	0.00966701
Drp2	0.00968769
BC051142	0.00969156
Ces2c	0.00969156
Hunk	0.00969584
Lin28a	0.00971971
Ctnna3	0.00972613
Lrrn4	0.00973369
Aox4	0.009768
Ccnb1ip1	0.0097758
Ptpn5	0.00979571
Clec10a	0.00982139
Tmem102	0.00983136
Gfra4	0.00983449
Mrvi1	0.00986727
Tmem8c	0.00987402
Cdh26	0.00988395
AU015228	0.00988726
Ppp2r2cos	0.00988726
Cnr2	0.00988739
Crb2	0.0099354
Chrnd	0.00994395
Gareml	0.00995964
Wfikkn2	0.00997187
Fgf20	0.00998774
Nkx6-2	0.0100066
Stmn2	0.0100224
Kcng4	0.0100277
Ccl27a	0.0100422
Kcnh7	0.0100488
Kcnk5	0.0100549
Fam151a	0.0100594
Esr2	0.0100609
Cxcr6	0.0100807
Gm11201	0.0101059
Sacs	0.010118
Slc6a7	0.010118
Lmx1a	0.0101332
C4bp	0.0101342
Trim50	0.0101528
Nrxn2	0.0101575
Gpr17	0.0101882
Zfp711	0.0102138
Slc12a3	0.010253
Zfp92	0.010257
Zan	0.0102617
Tlx2	0.0102803
Gm2109	0.0102874
Popdc3	0.0103094
Syt7	0.0103345
Gnb3	0.0103373
Rasgrp1	0.0103638
Itgam	0.010373
C6	0.010378
Prss44	0.0103823
Mgat3	0.0104108
F830002L21Rik	0.0104163
2310069B03Rik	0.010422
Hes3	0.0104334
Fnd3c2	0.0104334
C87499	0.0104391
Gm15941	0.0104505
Usp17lb	0.0104775
Zscan18	0.0105255
Pcdhgc4	0.010533
Scn8a	0.0105455
Mrgprh	0.0105487
Gm2447	0.0105721
Spib	0.0105828
Klf17	0.0106162
Pcdhb2	0.0106248
Dmrtb1	0.010631
Lrrc19	0.0106325
Rad51ap2	0.0106534
4933433H22Rik	0.0106667
A730020M07Rik	0.0106864
Trpm2	0.0107036
Chn1	0.010723
Gm11128	0.010737
Eno1	0.0107447
4932418E24Rik	0.0107482
Med12l	0.0107521
Slain1	0.0107605
Abcc12	0.0107662
Mogat2	0.010769
Lhx5	0.0107762
C1qtnf4	0.0107999
Kcnb1	0.0108093
Klhl31	0.0108118
Slfnl1	0.0108301
Oit3	0.0108556
Th	0.0108609
Gm11544	0.0108636
Usp50	0.0109169
2700070H01Rik	0.0109294
Chrna4	0.0109458
Bcas1	0.0109465
Gm5535	0.0109482
Prss57	0.0109483
Eci3	0.0109524
Arl13a	0.0109545
Tex19.1	0.0109734
Hpse	0.0109749
Thy1	0.0109987
Otud7a	0.0110273
Bpifb2	0.0110304
Tas1r2	0.0111046
Slc2a10	0.011114
Hif3a	0.0111199
5031414D18Rik	0.0111218
Oas1e	0.0111269
Pik3r5	0.0111314
Daf2	0.0111344
Gm16523	0.0111384
Rac2	0.0111412
Ankrd66	0.0111597
Tmem150b	0.011166
D130017N08Rik	0.0111922
Fam50b	0.0112106
Cyp4f18	0.0112119
Ccdc30	0.0112282
Igfn1	0.0112799
Vmn2r-ps129	0.0112982
Gm136	0.0113138
4930525G20Rik	0.0113239
Vmn2r83	0.0113618
Pcnxl2	0.0113863
Baiap3	0.0113902
Nrgn	0.0114013
Tmprss7	0.0114057
Noxa1	0.0114267
Dsc1	0.0114336
2810459M11Rik	0.0114576
Sebox	0.0114723
Phex	0.0114908
Pkd2l1	0.0114921
5830403L16Rik	0.0115373
Efhc2	0.0115442
Epha10	0.0115484
Chst13	0.0115583
Cemip	0.0115815
Pcdh10	0.0116146
Ccdc129	0.0116216
Gbp4	0.0116587
Tcp10c	0.0116629
Mybpc3	0.0117028
Tmem163	0.0117139
2810032G03Rik	0.0117185
Ephx4	0.0117185
Map1a	0.0117226
Art2a-ps	0.0117279
Fgf9	0.0117339
Irs4	0.0117973
Amph	0.0118122
Gad1	0.0118122
Acoxl	0.0118226
Ptprv	0.0118404
Car5a	0.0118409
Tnfsf4	0.01186
Fads6	0.0118982
Prr5l	0.0119
Gm20556	0.0119175
Gfap	0.0119269
Them7	0.0119416
Cym	0.0119464
Coro1a	0.0119491
Tcp10a	0.0119561
Ambp	0.0119561
Cdx4	0.0119641
Ptgfr	0.0119862
Wnk3	0.0120093
Slc25a41	0.0120244
Clnk	0.0120319
Fgf18	0.0120395
Cxxc4	0.0120415
4833422C13Rik	0.0120436
Krt1	0.012049
Tmem45b	0.012116
B3galt1	0.0121234
Ak8	0.0121546
C030034L19Rik	0.012174
Zfhx4	0.0121899
Abca12	0.012192
Ifng	0.0122137
Il13	0.0122238
Wdr38	0.0122238
Zfp819	0.0122238
Celsr3	0.012242
Mrgprd	0.0122443
Gltpd2	0.0122543
Ido1	0.0122718
Sit1	0.0122747
Svs3a	0.0122849
Pik3c2g	0.0122876
Lix1	0.0122995
Sncb	0.012326
Actl6b	0.0123273
4931412M21	0.0123312
Gm15645	0.0123353
Igf2os	0.0123415
Slc51a	0.0123592
Zscan10	0.0123673
Tmem130	0.0123718
B230217C12Rik	0.0123986
Slc25a54	0.0124075
Slc6a19os	0.0124317
Mylk3	0.0124317
Wnt1	0.0124352
Best3	0.0124401
Jph3	0.0124434
4930555B11Rik	0.0124479
Enpp6	0.012452
Mei4	0.0124683
Pcdhga8	0.0124694
Gbp11	0.0124906
Gm9696	0.0125132
Trim12a	0.0125132
Birc7	0.0125144
Atp6ap1l	0.0125356
Ube2u	0.0125792
Cadm2	0.0126052
Gm5803	0.012654
4930558K02Rik	0.0126649
Cthrc1	0.0126649
Gm9125	0.0126812
Trpc4	0.012682
Rhag	0.0127305
Myoz2	0.0127857
E330034G19Rik	0.01279
Pde3b	0.0127978
Stat4	0.0128029
Gm10532	0.0128135
Slc27a2	0.0128135
Fbxw21	0.0128416
Selp	0.0128638
Tal2	0.0128863
Glp1r	0.0128937
Mep1b	0.0128976
Gm19589	0.0129003
Cdhr3	0.0129243
Zfa-ps	0.0129315
Pcdha3	0.0129348
Pcdh7	0.0129699
Stmn3	0.012977
Selplg	0.0129895
Gpr179	0.0129966
Tmem71	0.0130213
Mcemp1	0.0130229
Slc5a10	0.0130402
4921511C10Rik	0.0130435
Btbd17	0.0130459
Olfr543	0.0130459
Gm10804	0.0130569
Eomes	0.0130731
Trim10	0.0131331
Ppp1r36	0.0131333
9130019P16Rik	0.0131448
Oprd1	0.0131577
Mos	0.0131786
Mettl7a3	0.0131969
Pdcl2	0.0131978
Plscr5	0.0131978
Ldhal6b	0.013206
Ankrd33	0.0132151
Col4a4	0.0132164
Tdpoz4	0.0132452
Chrna1	0.0132519
Lrit1	0.0132611
Gm15348	0.0132877
Gm19299	0.013298
Wdr17	0.0133445
Scg3	0.0133592
Cyp2d40	0.0133774
3930402G23Rik	0.0134055
H2-Q2	0.0134139
Gucy2c	0.0134419
Gm5820	0.0134814
Cd74	0.013486
4933417E11Rik	0.0134876
Foxn1	0.0135495
Il6	0.013562
Il23r	0.0135951
Fam26f	0.0136247
AW822252	0.0136373
Olfr57	0.0136499
Synpo2	0.0136499
Zcchc13	0.0136626
6030468B19Rik	0.0136752
Mroh4	0.0136846
Slc13a3	0.0137177
Dnmt3aos	0.0137781
Gm3696	0.0137839
Slc25a21	0.013798
Jmjd7	0.013798
A730090N16Rik	0.013798
Pitx3	0.0138481
Ermap	0.0139109
Emr4	0.0139119
Acer1	0.0139253
Atp1a4	0.0139359
Misp	0.0139368
Prom1	0.0139391
9130015A21Rik	0.0139469
Hoxc5	0.01398
Fam57b	0.0139866
Ccdc70	0.0139866
Gm6537	0.0140399
Ceacam10	0.0140533
Trem3	0.0140667
Sox10	0.0140676
Ncam2	0.0140707
Nodal	0.0140801
Tbx3os2	0.0141144
Slco4c1	0.0141289
Tmem45a	0.0141458
Gm648	0.0141749
Klhl32	0.0141763
Cntn2	0.0141897
Olfr550	0.0142022
Hormad2	0.014209
Optc	0.0142228
9630028B13Rik	0.0142591
Dsg1b	0.0142675
Klk13	0.014271
Fbn1	0.0142787
Kcnk15	0.0142848
A530006G24Rik	0.0143371
Btnl10	0.0143404
Pcdhga9	0.0143416
Hapln2	0.0143474
Gys2	0.0143641
Olfr70	0.0143812
Acsl6	0.014387
Treh	0.0143964
Prr27	0.014402
Tex19.2	0.0144105
Gm4951	0.0144129
C030013G03Rik	0.0144246
Amtn	0.0144246
Rsph4a	0.0144951
Hao1	0.0145312
Tmem72	0.0145627
Ttbk1	0.0145817
Samd11	0.0146227
Stxbp3b	0.0146394
Dsg1a	0.0146421
4930592A05Rik	0.014654
AI847159	0.014654
Ppp1r3g	0.0146554
Kcnmb4	0.0146686
Kctd4	0.0146686
Atp6v1e2	0.0146686
Alx4	0.0146705
Erich3	0.0146759
Tas2r137	0.0147125
Bmx	0.0147174
Lck	0.0147191
Fpr2	0.0147243
Gpr21	0.0147255
Ptchd4	0.0147277
Kcnj12	0.0147339
C1ql2	0.0147419
Clec9a	0.0147439
Myoz1	0.014747
Naip5	0.0147487
Gm14164	0.0147641
Gm9199	0.0148157
Sema7a	0.0148295
Ifi44l	0.0148388
Slc16a9	0.0148491
Gm5934	0.0148758
3300005D01Rik	0.0148967
Atp8b4	0.0149016
Tbxas1	0.0149059
Atp12a	0.0149247
Itgal	0.0149379
Cacng4	0.0149816
Fbxo17	0.0149816
A630020A06	0.0150049
Ppfia4	0.0150111
Gm10432	0.0150261
Gm4961	0.0150398
Smco1	0.0150613
1700011L22Rik	0.0150735
Ralgps2	0.0150756
Idi2	0.0150801
Lyz1	0.0150851
Clmp	0.0150993
Gm5531	0.015103
Il12b	0.0151122
4933407G14Rik	0.015121
Mrgpra2b	0.015145
4930480G23Rik	0.015157
Dnah11	0.0151612
Hrasls	0.0151718
Apol7b	0.0151884
Slc17a8	0.0151952
Rnf186	0.0152053
Amelx	0.015245
Olfr1344	0.0152608
Pacsin1	0.0153052
Ddn	0.015307
Gm15880	0.0153349
4933417G07Rik	0.0153402
Gm13152	0.0153645
Gm8267	0.0153893
Klk5	0.0154017
Cyp4a32	0.0154043
Spata31d1d	0.0154083
Anxa13	0.0154141
Nkx2-1	0.0154366
Adipoq	0.0154892
Speer4f	0.0154892
Bcl2l10	0.0155396
Myo1h	0.0155452
Grrp1	0.015565
1700016H13Rik	0.0155834
Pcdh9	0.0155887
Abcb11	0.0155936
Tfpi	0.0155999
Olfr492	0.0155999
Nrxn1	0.015637
Dll3	0.0156378
5930438M14Rik	0.0156479
Pabpc5	0.0156801
Ptpro	0.0156809
Lrrc66	0.0157021
Fate1	0.0157163
Kcnj4	0.0157177
Trpm1	0.0157329
Gm19303	0.0157331
Nrap	0.0157551
Brsk2	0.0157938
Nhlrc4	0.0157985
Foxp2	0.0158194
Zkscan16	0.0158288
Tcf15	0.0158345
Olfr857	0.0158515
Pcdhga5	0.0158568
Mybpc1	0.0159026
Dach1	0.0159199
Cxcr2	0.0159601
Vsig1	0.0159775
Stag3	0.0160003
Gm6260	0.0160064
Gm6408	0.0160224
4930509E16Rik	0.0160224
3110007F17Rik	0.0160238
2810442N19Rik	0.0160412
Gm14446	0.0160696
4931440L10Rik	0.0160938
E230029C05Rik	0.0160938
Irgc1	0.0161026
Timm8a2	0.0161114
Gm10474	0.0161231
Dnah7b	0.0161233
4930564C03Rik	0.0161444
H2-Q5	0.0161581
Ddc	0.0161918
Ccdc89	0.0162199
Lrrc4b	0.0162654
Gucy2g	0.0162788
Pzp	0.0163065
Batf	0.0163074
Vsig2	0.01631
Htr2b	0.0163246
Dkkl1	0.0163255
2010003K11Rik	0.0163519
Uchl4	0.0164223
1700010B08Rik	0.016453
Pcdhb6	0.0164577
Gm3558	0.0164596
Rec8	0.0164596
Pgbd1	0.0164714
Vmn1r4	0.0164898
Ascl4	0.0164932
Gm9731	0.0165075
Wdr86	0.0165083
Tigd4	0.0165505
Tbx10	0.0165826
Zfp811	0.0165872
4930562F07Rik	0.01662
Dok5	0.01662
Ndnf	0.0166632
Slamf9	0.0166661
Gm15107	0.0166788
Pnma5	0.016688
Wdr52	0.0167333
Myl10	0.0167522
Tmem239	0.0167539
Piwil4	0.0167712
Ceacam20	0.016776
Lrrc52	0.0167834
Grb10	0.016815
Il18rap	0.0168523
Fsd1	0.0168672
D130040H23Rik	0.0168954
Zscan4e	0.0168962
Pla2g4f	0.0169303
Gpr83	0.0169473
4930564B18Rik	0.0169642
Odam	0.0169642
Cmah	0.0170178
AI507597	0.0170624
Il24	0.0170992
H1foo	0.0171299
Spata32	0.0171607
Gm19434	0.0171951
Cpa5	0.0172311
Fbxo39	0.0172319
Krt86	0.0172574
Tgtp1	0.0172896
Txndc2	0.0173016
Naip6	0.0173327
Baat	0.0173816
Serpina9	0.0174048
1700011E24Rik	0.0174048
Mchr1	0.0174351
Mepe	0.017529
Mrgpra1	0.0175392
Pin1rt1	0.0176202
Lgals12	0.0176285
Schip1	0.0176541
Hsf5	0.0177272
Slc9a3	0.0177613
Rab3b	0.0177613
Emilin3	0.0177933
Rprml	0.017801
Gm4971	0.017801
Serpina3k	0.0178473
Prss2	0.0178473
Zap70	0.0178488
Ly6g6f	0.0178677
Ces5a	0.0178682
Zfp872	0.0178741
Tnni3	0.0178907
Henmt1	0.0179096
Pcbd1	0.0179342
4930412D23Rik	0.0179779
Fbxo48	0.018028
Sntg1	0.0180333
Tsx	0.0180882
Ccdc87	0.0180993
Gm1965	0.018105
2310015D24Rik	0.0181376
Cyp11b2	0.0181439
Gm21319	0.018156
Fam198a	0.0181706
Scpep1os	0.0181774
Cd69	0.0181999
Calhm1	0.018226
Cacna2d4	0.0182344
Ebf1	0.0182409
Gck	0.0182565
Scn2a1	0.0182649
Foxp3	0.0183274
Maob	0.0183357
Lrrc34	0.0183829
Gm7168	0.0183929
Fam115e	0.0184077
1700109G14Rik	0.0184736
Fam71f1	0.0184736
Mybph	0.0184935
C530008M17Rik	0.0185248
Otoa	0.0185391
Gm13752	0.0185652
Tmprss5	0.0186263
Ptx4	0.0186371
Gm4981	0.0186567
Fam228a	0.0186753
Pilrb1	0.0187085
Pilrb2	0.0187186
Gpx2-ps1	0.0187453
Tmem37	0.0187637
1700034J05Rik	0.0187637
Ush1c	0.0188095
Cubn	0.0188387
Tbata	0.0188657
Adrb3	0.0189292
Tex29	0.0190218
Mageb3	0.0190464
Tpte	0.0190532
Cd28	0.0190853
LOC102632430	0.0191207
Slc52a3	0.0191277
Maats1	0.0191346
Ptchd2	0.0191624
Nmnat2	0.0191757
Shank1	0.0191811
Tcf24	0.0192178
Dppa4	0.0192202
Des	0.019239
Olfr692	0.0192754
Jph4	0.019321
Il1a	0.019334
Foxl1	0.0193405
2410021H03Rik	0.0193463
Slit1	0.0193726
Igfbpl1	0.019387
Cass4	0.0193991
Lemd1	0.0194127
Havcr2	0.0194226
Acot5	0.0194228
Gpr152	0.0194523
Rhd	0.0194741
Clstn3	0.0194785
Tmem108	0.0194989
Gm10389	0.0195067
2410017I17Rik	0.0195128
4931402G19Rik	0.0195862
Actl7a	0.0196036
Cryba4	0.0196036
Lypd6	0.0196694
Klb	0.0196712
Serpinb1b	0.0196883
Tas2r135	0.0197543
Actn2	0.0197613
Faim3	0.0197745
Rbpjl	0.0197746
Fabp2	0.0197748
Casc5	0.0198066
Tigit	0.0198159
Pramef6	0.0198277
Apol7e	0.0198589
Nlrp2	0.0198734
Lamc3	0.0198879
Cd200r4	0.0198968
A930019D19Rik	0.0199193
Galntl6	0.0199398
Neil2	0.0199401
Barhl1	0.0199593
Gm5084	0.019975
Nnmt	0.0200028
Dytn	0.0200109
Pax6	0.0200243
Cdkl1	0.0200264
Higd1b	0.0200843
Prss48	0.0201082
Fbxl13	0.0201168
Ms4a4d	0.0201392
Adamts3	0.0201463
Nwd1	0.0202098
Colec10	0.0202294
Gpr156	0.020247
Fam217a	0.0202783
Adamts8	0.0202945
4932441J04Rik	0.0203057
Zfp648	0.0203332
9630001P10Rik	0.0203657
Sult4a1	0.0203804
Olfr1393	0.0203875
4930467K11Rik	0.0203899
Tspo2	0.0204093
Actn3	0.0204252
Mmp27	0.0204255
Gm6377	0.0204384
AI314278	0.0204663
Cyfip2	0.0204837
Gdap1l1	0.0205067
Prl3c1	0.020519
Cyp2d26	0.0205621
Kcnh4	0.0206264
Slc4a5	0.0206508
Wdr31	0.0206911
Lrguk	0.0207025
Eda	0.0207033
Stk32a	0.0207305
Krt4	0.020734
Spaca4	0.0207633
Caly	0.0207895
Fut4	0.0208326
Cnga2	0.0208388
Gm9054	0.0208514
Lpar4	0.020876
Ldlrad2	0.0208782
Glra4	0.0208957
Nepn	0.0209355
Asb10	0.0209519
Gm13078	0.0209601
Entpd8	0.0210609
A830082K12Rik	0.0210701
Rdh16	0.0210876
Gm5127	0.0210975
Zdhhc15	0.0210994
5430428K19Rik	0.0211092
Bex2	0.021156
4930552P12Rik	0.0211968
Fut4-ps1	0.0212053
Lhfpl3	0.0212373
Krtap5-1	0.0212726
Pgc	0.0213033
Fam71e2	0.0213056
Fscn3	0.0213214
AI427809	0.0213292
Gml	0.0213453
Fndc1	0.0213646
LOC101056136	0.0213806
Nptxr	0.021381
Agap2	0.0214018
Tktl1	0.0214113
Als2cr12	0.0214623
Tekt5	0.0214653
Trim43b	0.0214706
Pnmt	0.0214895
Ncan	0.0215435
Trim71	0.0215476
L3mbtl1	0.0215762
Kctd16	0.0215999
Lrrc43	0.0216157
Slc15a1	0.0216616
Trim69	0.0217095
Spink8	0.0217112
Ripply1	0.0217112
Lce1d	0.0217432
Ssxb9	0.021759
Npr1	0.0217593
Gfi1	0.0217731
Stox1	0.0218082
Fam83e	0.0218305
Plekhg4	0.0218557
Otud6a	0.0218587
Slco4a1	0.0219071
Arxes2	0.021964
Ptch2	0.0219922
Lce1l	0.0220028
Gm16157	0.0220028
F930015N05Rik	0.0220481
Spag17	0.0220636
Pilra	0.0221206
Serpina3i	0.0221461
Vmn2r18	0.0221833
Mpz	0.0221905
Gm9895	0.0222017
Zscan4d	0.0222017
BB287469	0.0222558
Megf10	0.0222789
Rspo4	0.0223143
BB019430	0.0223362
Sema3g	0.0223524
Fgf8	0.0223532
Prrt4	0.0223647
Gm19395	0.0224041
Slc7a14	0.0224668
Esp31	0.0224896
Foxs1	0.0224896
Sel1l3	0.0224897
Tnfsf12	0.0225297
Casc1	0.022592
Nlrc4	0.0225982
Dpcr1	0.0226103
Cyct	0.0226103
Nlrp10	0.0226352
Fam83c	0.022639
Mmp9	0.0226811
Cyth4	0.0226831
Gpr20	0.022684
Dlx1	0.022781
Ubald2	0.0228236
Vrtn	0.0228357
Bpifb6	0.0228946
Tfap2e	0.0229412
Gm13139	0.0229711
Ank2	0.0229845
Krtap2-4	0.0229912
Abcb1a	0.023005
Radil	0.0230119
Cd248	0.0230162
Nctc1	0.023061
Dock3	0.0230617
5430427O19Rik	0.0230643
Tldc2	0.0230703
4930412B13Rik	0.0231064
Amdhd2	0.02312
9530002B09Rik	0.0231305
Fer1l4	0.0231546
Dhrs2	0.0231609
Rbakdn	0.0231791
1500009C09Rik	0.0232278
Ppef2	0.0232662
Sprr1b	0.0232716
Tmtc1	0.0232765
5031425F14Rik	0.0233285
Mettl7a2Higd1c	0.0233434
Tmem63c	0.0234174
Acss2os	0.0234371
Pbp2	0.0234744
Myo1g	0.0236015
Pla2g4b	0.0236062
Camk2a	0.0236314
Gphb5	0.0236464
4930548H24Rik	0.0237033
Bsn	0.0237266
Ppp1r2-ps3	0.0237347
Gpr171	0.0237785
1500017E21Rik	0.0237823
C530044C16Rik	0.0237965
Adam22	0.0238019
Krt12	0.0238542
Serpinb1c	0.0238683
Pga5	0.0238874
Sytl4	0.0239247
Cldnd2	0.0239317
Ccdc155	0.0239399
Gzmk	0.0240943
Ccdc85a	0.024112
Cplx1	0.0241365
Hs3st6	0.0241671
Cstl1	0.0241671
Myh1	0.0242066
Otogl	0.0242158
D130043K22Rik	0.0242227
H2-DMb2	0.0242782
Hgf	0.0243132
Aknad1	0.0243213
Npw	0.0243266
Zfp783	0.0243565
1500004A13Rik	0.0243735
Tbr1	0.0244298
F2	0.0244298
1700067G17Rik	0.0244476
Cyp4f14	0.0245086
Prss42	0.0245436
Pld4	0.0245533
Guca2b	0.0245698
Tnfrsf26	0.0247597
Scn3a	0.024767
Hsd17b14	0.0247799
Glrp1	0.0248168
Cdh16	0.0248315
Rdh18-ps	0.0249651
Dnah2	0.024999
Cdkn1c	0.0250085
Podn	0.0250164
Vwa2	0.0250214
Mum1l1	0.0250637
1700125H03Rik	0.0251088
Cml2	0.0251192
Gm11240	0.0251419
Adh6a	0.0252234
Mfap4	0.0252249
B930092H01Rik	0.0252611
Ankrd60	0.0252646
Flrt1	0.025302
Gm13128	0.0253443
Fbll1	0.025359
Fam47e	0.025359
Ngp	0.0253952
Krtap13-1	0.0254436
Serpinb9f	0.0254541
Wscd2	0.0254875
Il1b	0.0254895
Npy4r	0.025521
5830432E09Rik	0.0255457
Cyp3a16	0.025564
Gstm6	0.0255936
Nrcam	0.0256254
Serpina11	0.0256315
Ogdhl	0.0256455
Pcdhb3	0.0256491
Dao	0.0256582
Slc46a2	0.0256831
Pou4f3	0.0257276
Dpf3	0.0257511
Sytl2	0.0257637
Icam2	0.0258177
E130018N17Rik	0.02584
Ifna5	0.025863
Mylk2	0.0258924
D630045M09Rik	0.0258994
Ngfr	0.0259693
Negr1	0.0259944
4930527F14Rik	0.0259982
Lalba	0.0260337
Dnah6	0.0260505
Nxf7	0.026069
Lce1i	0.0261049
Kcne2	0.0261073
Lce3c	0.0261381
Ttc39d	0.0261529
Prr19	0.0261598
Tbrg3	0.0261947
Kcnk6	0.0262984
D630024D03Rik	0.0263573
Slc22a7	0.0263614
Tmprss9	0.0263673
Rfpl4	0.0263719
Podxl2	0.0264536
Stk32b	0.0264746
Wnt10b	0.0264785
Plekhs1	0.0265111
Ltb4r2	0.0265221
A730006G06Rik	0.0265536
Srms	0.0265603
LOC100861615	0.0265732
Slc43a1	0.026693
Gm6607	0.0267064
Cyp3a41a	0.0267108
Grin2c	0.0267533
Lce1e	0.0268015
BC055111	0.0268565
Lmod2	0.0268974
Lingo3	0.0269823
Alox5	0.0270006
Mtcl1	0.0270524
Abcg8	0.0270669
Mtl5	0.0270695
Kcnh3	0.0271094
Medag	0.0271385
Rmi2	0.0271393
Gm5523	0.0271683
Gm10549	0.027179
Hmha1	0.0271854
Dusp15	0.0272183
2010308F09Rik	0.0272221
Tex33	0.0272559
Tdrd12	0.027283
A630001G21Rik	0.0273281
2310043L19Rik	0.0273391
Grifin	0.0273505
Tmem89	0.0274013
A930041C12Rik	0.0274523
Slc15a5	0.0274885
Tg	0.0275523
Vash1	0.0276042
Baiap2l2	0.0276294
Pcsk9	0.0276575
Kcp	0.0276797
Gm19990	0.0277024
Kbtbd13	0.0277504
Rragb	0.0277547
Ttll9	0.0277898
Irg1	0.0278168
Bambi-ps1	0.0278392
Fbxo15	0.0278851
Fam49a	0.0279081
Alppl2	0.0279203
Cpt1c	0.027935
Foxh1	0.0279395
Lrrc69	0.0279542
A930001A20Rik	0.0279733
Zfp352	0.0280002
Rarb	0.0280229
Olfr456	0.0280264
Zfp879	0.0280469
4931429L15Rik	0.0281041
H2-Oa	0.0281066
Alpk3	0.0281872
Bcas3os1	0.0281872
Syna	0.0282355
Gm1110	0.0283644
Gm12185	0.0283791
Prdm14	0.0284264
Mansc1	0.0284719
Nr1i2	0.0284883
Ano2	0.0284886
Glycam1	0.0285669
Ptpn22	0.0285683
Csta1	0.0285794
Myoz3	0.0285938
Slc12a8	0.0285954
2810433D01Rik	0.0286097
4930563F08Rik	0.0286251
Tnnt1	0.0286251
Gm2373	0.0286325
Krt84	0.0286808
Agtr2	0.0286877
6330407A03Rik	0.0287071
Il17f	0.0287136
Lrtm2	0.0287618
Cwh43	0.028769
Bcas1os2	0.0288114
1700023L04Rik	0.0288258
S1pr5	0.0288537
Trim9	0.0288652
Muc2	0.0288742
Thbd	0.0289226
2310057J18Rik	0.0289351
Gm13546	0.0290195
Olfr372	0.0290195
Ppp1r16b	0.0290217
Sla	0.0290503
Chrnb4	0.0291089
C86187	0.0291919
Rab39	0.0291928
Olah	0.0293274
Gm5464	0.0293638
Rai2	0.0293898
Ucp3	0.0294076
Vat1l	0.0294211
Asic4	0.0294529
Vmn2r12	0.0295311
Gm9047	0.0295397
Mip	0.0295419
Gpr133	0.0295683
Rpgrip1	0.0296146
Gm14057	0.0296388
1300017J02Rik	0.0297359
Vcan	0.0297569
Clps	0.0298419
Dppa5a	0.0298633
Dmbx1	0.0298999
Npm3-ps1	0.0299024
Mybphl	0.0299101
9930111J21Rik2	0.0299584
Grid2ip	0.0299827
4930432M17Rik	0.0300129
Dusp2	0.0300164
Abca9	0.0300264
F12	0.0300702
S1pr4	0.0300835
D10Bwg1379e	0.0300844
Slc36a3	0.0300951
Tll1	0.0300975
Gm8773	0.0300989
1700019B03Rik	0.0301094
Hephl1	0.0301695
1700001K23Rik	0.0302088
Naaladl1	0.0302275
4930465K10Rik	0.030242
4933424G05Rik	0.0303193
Pax8	0.0303816
Lrrc4	0.0304128
Plac9b	0.0304184
Chn1os3	0.0304363
5430425K12Rik	0.0304592
Svs3b	0.0304835
Cbln3	0.0304848
Tex14	0.0306956
Foxd4	0.0306993
Pde8a	0.0307086
6430562O15Rik	0.0307422
Prl7a1	0.0307443
Jph2	0.0307773
1700047A11Rik	0.0307785
B3galt4	0.0307968
Pcp4l1	0.0308359
Emid1	0.0308569
Nt5c1b	0.0308615
Osbp2	0.0309048
R3hdml	0.0309183
Islr2	0.0309195
Cox6b2	0.0309282
Trp73	0.0309392
2610027K06Rik	0.0309501
2410088K16Rik	0.0309704
1600010M07Rik	0.0309784
Serpini1	0.0310032
Gm4461	0.0310033
Zfp850	0.0310033
4930451I11Rik	0.0310356
Gm5577	0.0310792
Slc6a20a	0.0311339
Mettl21c	0.031146
Aqp9	0.0312024
Nrip3	0.0312487
Olfr461	0.0312992
Nudt11	0.031411
Lsmem1	0.0314636
Ptk6	0.0314917
1700108J01Rik	0.0314998
4930452B06Rik	0.0315274
Hhipl1	0.031628
Gm13032	0.0316384
1600029O15Rik	0.0316462
Dgki	0.0316876
Ssxb5	0.0316988
Hist3h2bb-ps	0.031703
BC027072	0.0317063
Disc1	0.0317255
I830077J02Rik	0.0317304
Gjb2	0.0317515
Siglec1	0.0317751
Bdnf	0.0317767
Tmem132b	0.0317973
Slc10a6	0.0318499
1700020N01Rik	0.0318799
4933433G19Rik	0.0318799
Gprc5d	0.0319319
4930429F24Rik	0.0319516
Capn11	0.0319965
Dthd1	0.0320272
Pou2f2	0.0320592
Aldh8a1	0.0320954
Olfr99	0.0321174
2810047C21Rik1	0.032182
4933400F21Rik	0.0321838
Matn3	0.0322273
Adamts16	0.032256
Mpl	0.032256
Cela2a	0.0323287
Eda2r	0.0323544
Lrr1	0.0323561
Satl1	0.0323592
1700034H15Rik	0.0324069
Hecw2	0.0324448
Gja5	0.0324507
Pf4	0.0324535
Gm5779	0.032507
Aicda	0.0325617
Gm3264	0.0325863
Neb	0.0326266
1700025N23Rik	0.0326872
Gm20199	0.032764
Tbc1d22bos	0.0327841
Axin2	0.0327945
Gpr98	0.0328014
Nefh	0.032805
Cngb1	0.0328162
Rsph1	0.0328163
4930483O08Rik	0.0328394
Kcnu1	0.032913
Dgat2l6	0.032923
Chkb	0.0329388
C130060C02Rik	0.0329865
Pla2g10	0.0330051
Gm2176	0.033015
Olfr18	0.033015
Slc9a4	0.0331284
Rtbdn	0.0331805
Slc16a14	0.033227
Gm11413	0.0332419
Samd15	0.0333576
D930020B18Rik	0.03341
Rnf224	0.0334731
Kcnj14	0.033517
4833417C18Rik	0.0335297
Gckr	0.0335895
Ascl5	0.0336555
4930443O20Rik	0.0336566
Adamts17	0.0336619
Gm13051	0.0336793
Pcdhgb2	0.0337223
Scgb1c1	0.0337343
Krtap1-4	0.0338046
Abi3bp	0.0338341
2310008N11Rik	0.0338345
Fhad1os1	0.0339264
Lrfn3	0.0339507
4933433C11Rik	0.0339626
Mrgprb8	0.0339852
Slc9b1	0.0340003
5430421F17Rik	0.0340088
Ifitm7	0.0340853
Gpr84	0.0341117
Gpbar1	0.0341662
Zic2	0.0342008
Madcam1	0.0342018
4930592I03Rik	0.0342701
Slitrk6	0.0343469
Gm4858	0.0344115
Pglyrp3	0.0344142
Spint3	0.0344453
Apoc1	0.0344453
Speer1-ps1	0.0344764
Il20ra	0.0344779
Gm15319	0.0344995
Odf1	0.0345388
Hoxd4	0.0345648
Gm17801	0.0345669
Pla2g1b	0.0345701
Inpp5d	0.0345975
Gm13286	0.034759
Vmn2r46	0.034799
Ccdc40	0.0348391
Mylk4	0.0349029
9530053A07Rik	0.0349226
Lrrc55	0.0349909
Fam105a	0.0350502
Accsl	0.0350788
C2	0.0350954
Slc6a14	0.0351272
Ampd1	0.0351798
Zfp641	0.0351859
1600002D24Rik	0.0352372
Fsip1	0.0352466
Rufy4	0.0352701
Ddo	0.0352715
Rxfp3	0.035287
Akap14	0.0353283
Nek11	0.0353494
Slc27a5	0.035361
Brdt	0.035384
Adamts6	0.0354298
Golga7b	0.0354606
Lhfpl5	0.0354657
Ccdc170	0.0354861
Rab44	0.0354932
Efr3b	0.035502
Brinp2	0.0355278
Kif19a	0.0356178
Muc13	0.0356398
Kif17	0.0356677
Hs6st2	0.0356848
Lepr	0.0356907
Efcab12	0.0357007
Dnajc5b	0.0357353
Rpl3l	0.0358922
Npas2	0.0358948
Akr1c13	0.0358975
Vnn1	0.0358989
Bhlhb9	0.0359199
Rnf222	0.0359619
Lipm	0.0359619
Bcmo1	0.0359686
Serpinb6d	0.0360649
Gpr113	0.0361003
Cdkl4	0.0361018
Gm11992	0.0361383
Foxa3	0.0361498
As3mt	0.0361556
Nexn	0.0361904
Gpr75	0.036213
Prl8a9	0.0362148
Gm2115	0.0363119
Gm6792	0.0363705
Usp44	0.0363861
Myrip	0.0364266
Ccdc79	0.0364522
Svs2	0.0364637
Serpinb12	0.036489
Susd5	0.0364891
C1qtnf2	0.03652
Necab2	0.0365246
Apbb1ip	0.0365324
Dnaic1	0.0365607
Ikzf4	0.0365803
Polq	0.0366116
Ces1d	0.0366175
Msmb	0.036627
Mogat1	0.0366714
Slc10a5	0.0367015
1700016K19Rik	0.0367259
Gng8	0.0367658
2900011O08Rik	0.0368288
1700001J11Rik	0.0369014
Ccdc152	0.0369471
Cenpf	0.0371943
Ms4a6c	0.0371982
A530046M15Rik	0.0372224
Actl7b	0.0372324
Sema6b	0.0372946
Nova2	0.0373988
Rnf112	0.0375131
Nckap5	0.0375792
Oc90	0.0376038
Gm7030	0.0376247
Serpind1	0.0376559
Bdh2	0.0377675
Krt32	0.0378412
Gm13483	0.0378775
Hsd17b2	0.0379426
Gm17359	0.0379457
Ccdc88b	0.0379523
Grip1	0.0379544
Olfr212	0.0379767
Rcsd1	0.0380051
Khdrbs3	0.0380295
Nsun7	0.0380615
Cd200r1	0.0380698
Smarca1	0.0380718
Tm4sf20	0.0380892
Epha8	0.0380912
Tssk2	0.0381176
4933411G11Rik	0.0381794
Prrt3	0.0382366
Tmem171	0.0382907
Usp17la	0.0383064
Gm13247	0.038319
Tex22	0.0383319
2610028H24Rik	0.0383716
Krt28	0.0384473
3632451O06Rik	0.038506
Spn	0.0386035
Myrfl	0.0387143
Fbxw18	0.03882
Myh7b	0.038893
Tac4	0.0389467
Trem1	0.0389869
Rxfp4	0.0390092
Arhgap30	0.0390424
C4bp-ps1	0.0391032
1700052I22Rik	0.0391032
A930003O13Rik	0.0391239
Efcab8	0.0391306
Slc26a7	0.0391363
Hgfac	0.0391779
Gm13944	0.0392594
Calml4	0.0393309
Cxcr1	0.0393467
Mansc4	0.0393818
Spatc1	0.0394445
Nlrp3	0.0394732
1700093K21Rik	0.0395632
Gabrb1	0.0396288
Ppy	0.0397556
Gpr31b	0.0397556
Gm13119	0.039764
4930471M09Rik	0.0397713
7420461P10Rik	0.0397892
Chrne	0.0397916
Cybrd1	0.0398019
Gm17365	0.0398098
Cyp3a57	0.0398417
Tnxb	0.0398756
Pnpla5	0.0399346
Sh3bgr	0.0400509
A230028O05Rik	0.0400555
Gm11780	0.0401479
Cyp2j9	0.0401493
Gm2087	0.0401687
Zp3	0.0401726
Smpdl3a	0.0401954
Dgkk	0.0402721
Rasgrp2	0.0403335
Lrrc16b	0.040362
Etv1	0.0404552
Nr1i3	0.0404866
Nsg1	0.0405289
Ccdc150	0.0405519
Phactr2	0.0405777
Lyzl4os	0.0406113
4930455F16Rik	0.0407749
Ccdc116	0.0407833
Fndc7	0.0408059
Zfp575	0.0408154
Tnf	0.0409251
Klhl34	0.0409498
Colq	0.0409932
1700101E01Rik	0.0409939
Cspg5	0.0410028
4930431F12Rik	0.0410222
C920025E04Rik	0.0410452
Asb4	0.0411867
Nid2	0.0412014
Fbxw10	0.0412244
Clec2l	0.041265
Lrrc10	0.0412939
Sytl3	0.0413167
Gpr82	0.0413269
Lrp2bp	0.041333
Cideb	0.0414037
[truncated: 14,553 more rows]

## Sheet: ST8
Supplementary Table 8: List of TFs expressed in ESCs (>0 FPKM)
Gene ID	ESC_FPKM
Mgam	0.00523983
Pou3f2	0.00667756
Ankar	0.00743408
Asb15	0.00796533
Abcb11	0.00855601
Myt1l	0.0100861
Nhlh2	0.010139
Trpc7	0.0101815
Zic4	0.010245
Vsx2	0.0106906
Tnni3k	0.0111756
Esrrg	0.012185
Pou2af1	0.0132486
DXBay18	0.0132561
Myocd	0.0132875
Insm2	0.0135059
Cecr6	0.0139643
Foxb1	0.0140354
Slc12a1	0.0143443
Mageb3	0.0146408
L3mbtl4	0.0148779
Lhx1	0.0152297
Ehf	0.0154985
Havcr1	0.016204
Hnf4g	0.016266
Atoh1	0.016266
Nrl	0.0164759
Pparg	0.0171351
Neurog2	0.0188912
Barx2	0.0189816
Tbx10	0.0191204
Spo11	0.019371
Sim1	0.0195608
Kcnh1	0.0201414
Lrfn5	0.0203644
Neurog1	0.0204058
Tnf	0.0205663
Nr2e1	0.0210306
Helt	0.0221906
Isx	0.0233715
Onecut3	0.0234322
Gcm2	0.0236166
Tox	0.0238401
Pax7	0.0238569
Grm1	0.0243176
Pou5f2	0.0243699
Gfi1	0.0244215
Nlrp9c	0.0251251
Ccdc81	0.0252665
Tbr1	0.0256509
Obscn	0.0259412
Asb5	0.0265242
Slc4a10	0.0274323
Olig2	0.0278999
Asb2	0.0282073
Trpc5	0.0283212
Vgll2	0.0285687
Bcl11a	0.0287192
Evx2	0.0293289
Lhx9	0.0295618
Hoxd12	0.0299439
Sla2	0.0302543
Nr0b2	0.0304079
H1foo	0.0305171
Fhl5	0.0307656
Ankk1	0.0311852
Pou3f4	0.0313039
Tbx19	0.0314663
Lhx3	0.0319485
Tcl1b1	0.0331345
Ascl1	0.0335891
Egr3	0.0339451
Sox30	0.0340528
Pax5	0.0346703
Npas3	0.0360371
Gata5	0.0380512
Gsx1	0.0383702
Abra	0.038588
Foxp3	0.0386343
Nobox	0.0400833
Cxxc4	0.0405185
Hes3	0.0414859
Ankrd36	0.0454189
Dmrta1	0.0456056
Myog	0.0459406
Obox3	0.0473348
Sncaip	0.0486037
Cntn1	0.04908
Olig3	0.049365
Rorb	0.0498294
Hivep3	0.0524876
Shh	0.0539444
Prkcq	0.0560675
Hist1h1t	0.0569819
Wt1	0.0575245
Foxd4	0.057989
Scrt1	0.0587329
Gpr97	0.0590114
Pou6f2	0.0594629
Cyp2c70	0.0596771
Trpc6	0.0599113
Ascl5	0.0599577
Hoxb1	0.0604935
Ebf2	0.0628789
Zfp92	0.0632488
Vgll1	0.0639239
Barhl1	0.0644387
Nkx2-2	0.0652129
Bmp15	0.0657926
Asb11	0.0663735
Nr2e3	0.0680261
Alx4	0.0683705
Trpc3	0.0686907
Hdac9	0.0700562
Pax6	0.0710756
Hesx1	0.0736705
Neurog3	0.0764671
Irf4	0.0776462
Foxb2	0.077729
Nhlh1	0.0778597
Zfy2	0.0780353
Foxe3	0.0784222
Oas1e	0.079291
Sebox	0.0793682
Barhl2	0.0802729
Nr4a3	0.0805496
Il4	0.0806549
Sox5	0.0820275
Prrt1	0.0823862
Eya4	0.0848612
Dach1	0.086911
Meox1	0.087698
1700024P04Rik	0.0879867
Dlx5	0.08911
Esr2	0.0902769
Arx	0.0929804
Tbx20	0.0967975
Foxl1	0.0972093
Fev	0.097275
Hand2	0.098321
Ankrd22	0.101406
Prdm8	0.102367
Nkx3-1	0.102562
Gdf9	0.102966
Zfp641	0.103291
Klf17	0.103339
A530032D15Rik	0.105541
Ascl3	0.107476
Msx3	0.11095
1700020N01Rik	0.110989
Tlr3	0.111817
Cd300a	0.112723
Hsf5	0.115771
Hist1h4f	0.116988
Svep1	0.11969
Nr1i2	0.120107
Zfp575	0.120256
Glrp1	0.121601
Ccdc79	0.122428
Pard3b	0.124996
Hfm1	0.125127
Hoxb5	0.125513
Npm2	0.126023
Ikzf1	0.126159
Nkx6-1	0.126815
Pcdhb16	0.128552
1700013G24Rik	0.131259
Pou4f3	0.132422
Pax8	0.135401
Rnf150	0.137458
Bcl2l10	0.13842
Hes5	0.139722
Onecut1	0.143516
Aym1	0.143708
Hist1h1b	0.148312
Htr5a	0.148713
Nfia	0.151086
Ascl4	0.15373
Dach2	0.154889
Asz1	0.154894
Sp7	0.155749
Gtf2a1l	0.156729
Tcf23	0.158829
Magel2	0.162758
Ankrd55	0.165292
Brdt	0.166589
Zfp300	0.167337
Ahrr	0.167534
Ikzf3	0.167968
Ikzf2	0.172168
Rxrg	0.174941
Hepacam	0.175351
Tbx5	0.177905
Maml3	0.178332
Rarb	0.178764
Asb10	0.179395
Dlx4	0.181111
Hdx	0.182352
Hist1h2aa	0.185317
Zfp711	0.186731
Mef2c	0.188824
Sohlh1	0.189125
Il15	0.191329
Poln	0.191707
Hoxd3	0.19287
Arntl2	0.193476
1700012L04Rik	0.194263
Zfp174	0.194613
Scrt2	0.19578
Dlx6	0.197817
Zim1	0.198712
Lmcd1	0.19988
Ppara	0.202961
Dlx3	0.207001
Zbtb16	0.208681
Spdef	0.213666
Hoxa13	0.219147
Sp100	0.219412
Lmx1a	0.219493
Olig1	0.22286
Tcl1b3	0.223797
Spz1	0.227119
Zfp457	0.227494
Isl2	0.227591
Setbp1	0.228363
Fosb	0.235521
Ttbk1	0.236478
Mnx1	0.23722
Hoxc11	0.240161
Bcl11b	0.242718
Pgr	0.243384
Six2	0.244484
Zfp712	0.245111
Asxl3	0.246713
Kcnma1	0.249371
Irx4	0.249482
Mixl1	0.250339
Emx1	0.252025
Tbx2	0.256313
Hist1h4a	0.258812
Zfp467	0.259844
Camk4	0.2612
Hes7	0.263219
Mesp1	0.26489
Tshz2	0.269625
Sox7	0.273962
Zfp677	0.278502
2010315B03Rik	0.282514
Zfp536	0.283494
Mafb	0.284082
Prox2	0.284744
Hoxb3	0.286803
Hoxc8	0.288265
Hist1h4c	0.292997
Zfhx4	0.294647
Oas1d	0.295801
Hivep2	0.297498
Hoxd11	0.297541
Thrb	0.298104
Pax3	0.298828
Vax1	0.30085
Hist1h4b	0.302187
Ankrd42	0.303736
Runx1t1	0.304349
Jazf1	0.306637
Nlrc3	0.307095
Ankrd53	0.307195
Pax2	0.31024
Trim66	0.313171
Hoxb8	0.313506
Zfp458	0.315005
Tbx4	0.316471
E130201H02Rik	0.316704
Spib	0.317452
Lama3	0.317721
Zfp354b	0.317872
Pax1	0.322375
Msh4	0.324536
Zfp455	0.326114
Cebpe	0.329525
Etv2	0.329573
Sim2	0.330659
Alx3	0.332889
Nap1l3	0.335215
Hoxc5	0.335326
Hmx1	0.33653
Prdm9	0.339484
Lcor	0.3507
Tbx6	0.350781
Zfp112	0.353622
Hist1h2bj	0.353742
Pitx3	0.355053
Trim61	0.355663
Hmx2	0.355724
Ankrd44	0.360464
Hey2	0.363693
Sox6	0.364195
Irf7	0.364426
Nfam1	0.365805
Maml2	0.365974
Npas1	0.368996
Hoxd10	0.370461
Ciita	0.370852
Sox8	0.374256
Eya2	0.374619
Hist1h2bb	0.379085
Nlrp9b	0.381026
Nlrp4a	0.384247
Foxl2	0.389277
Hmx3	0.394316
Hes2	0.394405
Onecut2	0.394797
Foxd2	0.397512
Cdx2	0.397613
Fli1	0.398215
Scml2	0.400342
Hoxa6	0.411645
Zfp558	0.412234
Hist2h2be	0.413662
Zfp287	0.414203
Ikzf4	0.417975
Obox6	0.418943
Npas2	0.41927
Evx1	0.421982
Rfx4	0.42377
Stxbp6	0.426971
Tigd5	0.427745
Zfpm2	0.434852
Cdx4	0.439576
Glis1	0.439602
Dppa3	0.441521
Zfp619	0.441737
Rora	0.44204
Rorc	0.444289
Scx	0.446732
Pou3f3	0.449932
Batf2	0.4503
Ppargc1a	0.450976
Otud7a	0.4527
Zeb2	0.453781
Hic1	0.465947
Hist1h3f	0.475256
Hhip	0.47838
Zic1	0.478581
Sec31b	0.478764
Zfp108	0.481286
Gsc	0.48138
Rel	0.483937
Creb5	0.486187
Hist1h2ba	0.490421
Stard13	0.490869
Eaf2	0.494298
Ifi204	0.498071
Lmo2	0.501271
Lhx2	0.50651
Foxr1	0.507199
Ovol1	0.511572
Emx2	0.512424
Dmrt2	0.521588
Alx1	0.526907
Klhl10	0.529196
Tle2	0.532406
Nr4a2	0.540843
Rfx3	0.542765
Batf	0.543933
Zfp618	0.549052
Lmo1	0.552055
Runx2	0.552774
Sox10	0.558266
Ppp1r12b	0.565519
Rax	0.565925
Smc1b	0.573815
Foxn4	0.575333
Ppp1r16b	0.579323
Fank1	0.580573
Hist1h3b	0.584631
Ryr2	0.586164
Zbtb20	0.586247
Hist2h4	0.592795
Fabp4	0.595697
Hist1h1a	0.600511
Hoxd1	0.612577
Mzf1	0.613111
Hand1	0.613423
Cyp27b1	0.621329
Dmrtc2	0.622044
Ebf3	0.623256
Per2	0.623463
Parp14	0.624194
Dpf3	0.624248
Maf	0.624878
Zfp128	0.627937
Foxa2	0.631372
Zkscan2	0.632248
Nostrin	0.63258
Lbx2	0.633814
Egr4	0.63536
Atoh8	0.637477
Tlx1	0.646824
Ssbp2	0.647267
Hist4h4	0.649855
Sox18	0.651268
Lbx1	0.656937
Rgs2	0.658901
Dll1	0.659593
Taf9b	0.660773
Dlx1	0.670177
Tbx21	0.67053
Rem2	0.672346
Runx1	0.695581
Zxda	0.697522
Hist1h1d	0.704788
1700049G17Rik	0.721197
En1	0.723248
Glis3	0.731818
Irx3	0.73395
Klf1	0.73522
Hoxb6	0.736076
Tox3	0.736512
Otx1	0.737919
Tbx18	0.740161
Hoxc9	0.742643
Hoxa9	0.747675
3300002I08Rik	0.755035
Hist1h3a	0.755754
Hist1h2bh	0.761711
Gata1	0.768851
Pax9	0.772161
Irf8	0.774528
Ksr2	0.777813
Apol6	0.779621
Nkd2	0.796563
Foxc1	0.799064
Caskin1	0.807215
Nfe2l3	0.814399
Runx3	0.822953
Zfy1	0.82371
Msx1	0.827726
Gata3	0.82833
Per3	0.833072
Csdc2	0.835016
Zfp595	0.837185
Foxa1	0.84457
Ppp2r3a	0.846524
Zbtb37	0.848251
Fzd1	0.849008
Lef1	0.854608
Nrip2	0.85576
Nfatc1	0.85874
Hlx	0.860107
Nr3c2	0.861608
Pknox2	0.870213
Lyl1	0.881732
Hist1h2bp	0.887037
Trim21	0.887743
Shox2	0.893655
Irf2	0.898126
D630045J12Rik	0.910004
Hoxa4	0.912541
Carf	0.916567
Rab37	0.923961
D130040H23Rik	0.925116
Slco3a1	0.930703
Pitx2	0.941555
Zhx3	0.941978
Snai3	0.942024
1700048O20Rik	0.94996
Fmn2	0.954284
Egr1	0.961694
Ppp1r1b	0.962648
Pdx1	0.967413
Zfp182	0.967932
Sycp1	0.968929
Pou2f2	0.970078
Il1rl1	0.970974
Lcorl	0.973232
Zfp40	0.97345
Pogk	0.977049
Pla2g4c	0.982736
Barx1	0.986144
Zfp169	0.994365
Nod2	1.003
Tanc2	1.01009
Nr1h3	1.01011
Zbtb46	1.02178
Hoxb13	1.02406
Hist1h2bk	1.02584
Zfp612	1.02944
Prdm16	1.03594
Prrx1	1.0454
Zfp758	1.05101
Creb3l3	1.05534
Zfp14	1.06347
Zfp672	1.06494
E430018J23Rik	1.0656
Zfp114	1.06584
Sp4	1.06623
Hoxc6	1.07795
Gbx1	1.07942
Tbx1	1.07948
Foxj1	1.08079
Morn1	1.09162
Zfp202	1.09382
Tbx15	1.0948
Homez	1.0957
Isl1	1.09679
Zfp784	1.12042
Rhox9	1.12732
Sp8	1.13169
Zfp563	1.14368
Bach2	1.14611
Hist1h4h	1.14851
Tshz1	1.15456
Zfp109	1.15528
Lhx6	1.15538
Cyp11a1	1.16482
Zfp9	1.16811
Zfp759	1.17432
Hif3a	1.19383
Zfp811	1.1958
Pbx1	1.19656
Fgfbp1	1.19942
Tnfaip3	1.19977
Zhx2	1.20835
2610008E11Rik	1.22111
Zfp354a	1.22353
6720489N17Rik	1.24054
Tceal1	1.242
Tshz3	1.24744
Mlf1	1.24809
Igsf9b	1.25827
Mpdz	1.26096
Nr2f2	1.26362
Adcy1	1.26494
Cebpa	1.2679
Neurod1	1.26931
Adrb2	1.27748
Zfp583	1.27926
Fgf10	1.2863
Six3	1.29523
Zfp39	1.29536
Zfp708	1.30304
Snai2	1.30317
C530008M17Rik	1.30447
Hoxd9	1.31036
Mesp2	1.31346
Hoxb2	1.31509
Hoxb7	1.31739
Zfp597	1.32147
Zfp273	1.32209
Satb1	1.32489
Lbh	1.33518
Smarca2	1.34106
Tceal5	1.34671
Zfp456	1.35722
3110057O12Rik	1.3595
Kcnip3	1.37263
Zfp454	1.37556
Nanos1	1.37714
Zfp629	1.37774
Zfp11	1.38163
Zbtb41	1.38903
Tigd3	1.39916
Zfp248	1.40692
Hspa1l	1.41264
Pitx1	1.41471
Rab25	1.41678
Zbtb4	1.42497
Phf7	1.42698
Gata6	1.45204
Ahr	1.4565
Mlxipl	1.46044
Satb2	1.4619
Dbx2	1.46317
Actn2	1.46526
Zfp449	1.46626
Irf5	1.47772
Hnf1b	1.47794
Foxe1	1.48167
Dmrt3	1.48472
Foxc2	1.48643
Zfp786	1.49364
Pou6f1	1.50451
Pygo1	1.50945
Meis1	1.50976
Phox2a	1.52529
Elk4	1.52926
Padi4	1.53897
Vgll3	1.54778
Mllt3	1.55718
Zfp113	1.56449
Rhox6	1.57268
Nrip1	1.59366
Zfp316	1.59628
Birc3	1.60363
Zbtb3	1.60827
Nrg2	1.6315
Zfp386	1.6379
Zfp661	1.64743
Ss18l1	1.64797
Smyd1	1.64862
Spic	1.65028
Zfp52	1.6519
Crem	1.65353
Myb	1.67851
Aff3	1.68885
Hist1h4d	1.69904
Hoxa2	1.70212
Trpv4	1.70522
Sqrdl	1.70614
Dll3	1.74897
Sox17	1.75366
Cited1	1.75514
Sp110	1.76011
Zfp93	1.79186
Nfkbiz	1.79245
Pou4f2	1.79782
Irx5	1.79919
Mkx	1.79967
Zfp82	1.80284
Ets1	1.8154
Ppargc1b	1.81545
Hoxb4	1.82681
Hey1	1.83296
Jrkl	1.83863
Bcl6b	1.85222
Hoxa3	1.85574
Zfp324	1.87319
Smad6	1.87795
Rsl1	1.89976
Zfp790	1.9017
Sox11	1.90735
Hoxc10	1.9157
Arid5a	1.93342
Nrg1	1.94786
Notch4	1.94979
Phf21b	1.95709
Zfp398	1.96701
Hoxa5	1.96766
Rfx5	1.97225
Six1	1.97325
Zfp446	2.00945
Hist1h4j	2.02141
AI987944	2.0268
Zfp81	2.02857
Nkx1-2	2.03737
Thap2	2.04341
Zbtb7c	2.04562
Tcea2	2.0471
Pou4f1	2.05858
Invs	2.0607
Zfp810	2.0661
Zfp719	2.06873
Slc45a3	2.07304
Zfp46	2.079
Dnajc1	2.07974
Grhl2	2.09289
Rps6ka5	2.09442
Msc	2.10172
Hoxa10	2.1096
Mael	2.11044
Rtn1	2.12947
Zfp382	2.13329
Dmc1	2.13759
Cnot6l	2.15134
Eya1	2.15274
Klf7	2.15374
Fos	2.16377
Zfp30	2.18407
Esx1	2.18762
L3mbtl3	2.19861
Trps1	2.20227
Zbtb5	2.20643
Hoxd13	2.22226
Zbtb26	2.23277
Gli3	2.25725
Zfp764	2.26788
Hist1h3g	2.2763
Zfp53	2.27712
Prdm1	2.27829
Polq	2.28167
Nudt12	2.2913
Ncoa7	2.31511
Gsx2	2.32271
Zfp28	2.32415
Zfp318	2.33198
Trdmt1	2.33929
Sox9	2.34596
Zfp51	2.34783
Nab1	2.35885
Irx1	2.37437
Zfp418	2.37706
Nfatc2	2.39697
Zkscan1	2.40271
Hr	2.40436
Zfp780b	2.40454
Hoxa11	2.41595
Clock	2.42407
Itgb3bp	2.42522
Fosl2	2.43569
Zfp667	2.4359
Zscan2	2.43876
Zfp369	2.44416
Hoxa7	2.44587
Sos2	2.4472
Setmar	2.45352
Tgfb1i1	2.47904
Jrk	2.48029
Hdac10	2.50197
Ankrd26	2.52073
2810021J22Rik	2.52106
Hsf4	2.53019
Wrn	2.55317
Lin28b	2.55338
Malt1	2.56204
Grhl1	2.56963
Nfib	2.57795
Zfp709	2.58752
Zfp3	2.59463
Rcor3	2.5981
Iqcd	2.60534
Zic5	2.61201
Ascl2	2.61486
Sall2	2.61792
Zscan20	2.62249
Phf20l1	2.64842
Trp73	2.65903
Hist3h2ba	2.66194
Sfrp4	2.68468
Rhpn2	2.69694
Hoxc4	2.71074
Klf12	2.71645
Zfp354c	2.73291
Bahcc1	2.73554
Rb1	2.73893
Pou3f1	2.7397
Zfp189	2.74007
Tle6	2.74179
Hmbox1	2.74849
Lipe	2.79062
Sirt5	2.79132
Dlx2	2.79621
Smarca1	2.80099
Ankrd39	2.82577
Nr2c2	2.83056
Zfp120	2.85629
Zfp606	2.85669
Trpv2	2.85813
Pot1b	2.87727
Zfp235	2.87877
Sfmbt1	2.87972
Zfhx3	2.8829
Dbp	2.88901
Six4	2.89179
Snx13	2.91224
Foxa3	2.91397
Zscan12	2.9141
Crebl2	2.9413
Hopx	2.94712
0610010F05Rik	2.94911
Dazl	2.9529
Dnajb14	2.96265
Acrbp	2.96951
Bcorl1	2.97039
Tlx2	2.97341
Casz1	2.97526
2210404O09Rik	2.99395
Zfp111	3.00163
Zfp2	3.00412
Msx2	3.01688
En2	3.02521
Foxp1	3.02537
Hipk3	3.04807
Ercc6	3.05683
Abca2	3.06088
Hoxb9	3.06688
Dip2c	3.07028
Rb1cc1	3.09078
Hipk2	3.09414
Hivep1	3.09663
Foxj2	3.10239
Irf6	3.11446
Bdp1	3.12585
Nfkbie	3.12619
Dmrtb1	3.12781
Foxg1	3.13264
Stat5a	3.15432
Zfp160	3.15566
Zfp760	3.15606
Zfp579	3.17237
Hoxa1	3.17672
Zfp334	3.18414
Tle1	3.18866
Ovol2	3.19314
Ppfibp2	3.19471
Twist2	3.22733
A530054K11Rik	3.22749
Bnc2	3.27275
Mkl2	3.28454
D3Ertd254e	3.28467
Stat4	3.2903
Zfp37	3.29566
Zfp526	3.30243
Hist1h2bn	3.30267
Clip2	3.31506
Zfp748	3.31895
Pou2f1	3.32546
Aste1	3.35371
Hist1h2bl	3.38155
Zfp397	3.3833
Cebpd	3.38859
Arhgap22	3.39298
Cdkn2c	3.39415
Mybl1	3.39427
Mxd1	3.39432
Ybx2	3.39449
Sec14l2	3.39654
Phtf1	3.40688
Nf1	3.43866
Mxd4	3.44395
Ankra2	3.50528
Smad3	3.50623
Xpa	3.50933
Zfp275	3.51101
Snx7	3.51701
Ddb2	3.52616
Jmy	3.53113
Nrarp	3.53966
Ctnnd2	3.55685
Cask	3.56358
Pbx4	3.57994
Fhl2	3.58698
Sfmbt2	3.60385
Foxq1	3.60895
Ankrd45	3.61296
Brca2	3.61434
Taf4b	3.62304
Ikbkg	3.62775
Hist1h3i	3.62955
Phf19	3.62975
Zhx1	3.63358
Alms1	3.63844
Sp6	3.63876
Dip2a	3.64284
Zfp280c	3.65742
Zfp647	3.65802
Nr2c1	3.65961
Hmgn3	3.66363
Cdca7l	3.68126
Zfp286	3.69549
Mcm9	3.71536
Zfp775	3.7211
Hist1h4k	3.74896
Fgf3	3.75762
Kcnh2	3.75795
Arnt2	3.7649
Med14	3.79416
Kcnh3	3.79452
Tspyl4	3.7955
Hmga1	3.80631
Znfx1	3.80731
Pcgf5	3.80877
Creb3l2	3.81439
Arhgef15	3.83348
Zfp27	3.88156
Zfp653	3.88789
Zbtb6	3.89668
Mef2a	3.89799
Zfp770	3.90134
Ighmbp2	3.91042
Rai1	3.91449
Hist1h4i	3.93436
Abca3	3.94631
Prkdc	3.97753
Dmrta2	4.00221
Asb1	4.00604
Rab8b	4.00608
Asb3	4.00861
Atf7ip2	4.01432
Zfp239	4.03257
Bbx	4.04152
Pcdh1	4.06441
Cbx4	4.06886
Rbl2	4.07134
Btbd11	4.0791
Pcbd1	4.13044
Sos1	4.1375
Ticam1	4.17981
Mmab	4.18399
Mecp2	4.18446
Ddhd1	4.18623
Dmbx1	4.21482
Zfp251	4.26816
Hhex	4.27525
Strbp	4.28692
Rev3l	4.30886
Ankrd32	4.31509
Shprh	4.31662
Cenpk	4.31929
Tead3	4.33116
Zfp148	4.34295
Bcl6	4.35367
Zfp157	4.35665
Thra	4.36572
Zfp691	4.3854
Tpbg	4.39002
Nr1d1	4.39177
Polg2	4.42438
Phf2	4.44923
Zfp689	4.48188
Zbtb40	4.4905
Plagl2	4.49679
Mafk	4.50518
Elf4	4.51535
Zfp184	4.51695
Nfatc4	4.52203
Rab13	4.53097
Rab2b	4.53862
Notch2	4.5587
Armcx4	4.56119
Zik1	4.58606
Nfix	4.59055
Sertad2	4.59248
Neil3	4.59514
Hnf4a	4.62171
Med13	4.62265
Zkscan14	4.62764
Top1mt	4.62885
Mysm1	4.63048
Zfp768	4.65669
Mtf1	4.68394
Ctps2	4.69777
Ercc4	4.70247
Baz1a	4.71436
Zfp715	4.73216
Zkscan6	4.74663
Ndn	4.75157
Camta2	4.75192
Itsn1	4.75369
Mxi1	4.76861
Zfp84	4.76958
Pbx3	4.78089
Zfp60	4.78466
Ankib1	4.79317
Sox1	4.79769
Etv1	4.79817
Ankrd16	4.82453
Mettl4	4.83272
Pms1	4.83458
E2f2	4.83611
Suv420h1	4.8442
Mlxip	4.85601
Aire	4.86218
Irak2	4.88735
Foxo6	4.88751
Phf14	4.89887
Zeb1	4.90018
Ifnar2	4.92259
Hdac8	4.93795
Lig4	4.94967
Ppp1r13b	4.97847
Cdkn2b	4.98011
Phf21a	4.98519
Atm	5.01855
Hist1h3h	5.02909
Chd3	5.02934
Rfxank	5.08326
Gata2	5.11603
Zfp74	5.12745
Zfp422	5.14096
Trp53bp1	5.14377
Zfp12	5.15373
Mterfd3	5.19718
N6amt1	5.20966
Cd99l2	5.22845
Zfp524	5.24681
Creb1	5.24725
Tigd2	5.26691
Tert	5.28259
Zfp580	5.30403
Ring1	5.30666
Rbak	5.30868
Mdfic	5.31048
Ece2	5.31715
Cramp1l	5.32491
Nfat5	5.33699
Whsc1	5.33881
Arhgef11	5.35372
Sirt4	5.3576
Notch3	5.38091
Sox3	5.4046
Nkrf	5.4088
Sycp3	5.44922
Uhmk1	5.45071
Zfp322a	5.4509
Zfp668	5.4712
Hoxc12	5.49638
Zscan22	5.50046
Cspg4	5.5114
Zfp87	5.55222
Hist1h2bc	5.55733
Zfp62	5.57261
Arid3a	5.57995
Fosl1	5.58066
Ebf1	5.59236
Zfp819	5.59451
Zfp473	5.59765
Zfp472	5.63024
Zfp276	5.63095
Cnot4	5.6428
Hdac11	5.65565
Rsf1	5.66773
C030039L03Rik	5.66996
Trex1	5.67201
Dnajc18	5.67854
Zfp101	5.69332
Habp4	5.7175
Zfp426	5.73655
Snapc1	5.7458
Atf6	5.74749
Nr3c1	5.77915
Trmt11	5.78134
Rad51c	5.78346
Zbtb1	5.79685
Foxn3	5.79967
Zbtb39	5.80212
Sap18	5.80781
Hltf	5.80998
Zfp13	5.84042
Rbl1	5.86519
Arid4a	5.88167
Recql	5.88907
Rffl	5.90453
Zfp628	5.95165
Tsc22d2	5.9695
Stat5b	5.97797
E2f7	5.98047
Sall3	5.99745
Zfp61	6.00025
Trerf1	6.03219
Ankrd52	6.03555
Setdb2	6.05106
Mitf	6.05658
Chd6	6.09551
Nab2	6.13711
Arid4b	6.155
Eomes	6.15613
Whsc1l1	6.1562
Mbd4	6.16631
Rnf141	6.18374
Zcchc4	6.18731
Vax2	6.20735
Kbtbd8	6.27666
Polm	6.30716
Baz2b	6.30968
Gnptab	6.31517
Ripk2	6.34044
Crtc1	6.34489
Traf3ip1	6.35385
A630089N07Rik	6.38716
Taf1a	6.38797
Polh	6.39915
Krba1	6.46024
Prdm5	6.48924
Zbtb12	6.49514
Polr3f	6.51824
Uimc1	6.51989
Wwp1	6.57289
Zfp395	6.6252
Id4	6.6474
Elp4	6.6521
Gzf1	6.65558
Ripk4	6.66741
Mycbp	6.67766
Tsc22d3	6.68423
Foxk1	6.68704
Sorbs3	6.69226
Pask	6.70458
Ncoa2	6.75957
Ankrd6	6.76732
Apbb2	6.78855
Zbtb24	6.80074
Gata4	6.81354
Gmeb1	6.86088
AA987161	6.87564
Trip4	6.91668
Yaf2	6.93382
Dnmt3a	7.08618
Pde8a	7.09133
Prdm2	7.10781
Elf1	7.10858
Zfp282	7.11837
Chd9	7.12522
Klhl8	7.15559
Otud7b	7.16573
Prrx2	7.18938
Gtf2a1	7.21566
Phf6	7.25855
Rab15	7.26012
Neil1	7.26261
Rxra	7.26468
Mier3	7.2884
Smug1	7.30294
Thap1	7.35803
Scmh1	7.37742
Gli1	7.38719
Tfb2m	7.39468
C1d	7.40163
Lrrfip1	7.40851
Etv3	7.42102
Tfb1m	7.42578
Pcmtd2	7.45847
Mlh3	7.47435
Zfp41	7.47598
Poli	7.48564
Zfp592	7.48829
2410018L13Rik	7.51565
Irx2	7.51862
Hemk1	7.52338
Fem1a	7.52952
Zfp180	7.54016
1110034G24Rik	7.55045
Etv6	7.55875
Zfp383	7.56182
Tfdp2	7.57818
Akap11	7.61577
5830417I10Rik	7.63434
Zbtb32	7.66453
Smad2	7.71473
Bmi1	7.71746
Zfp319	7.72904
Zbtb48	7.78397
Brwd1	7.78545
Zfp410	7.82597
Vgll4	7.86654
Hist1h1c	7.86779
Thap3	7.88599
Zmiz1	7.92927
Creg1	7.98397
Rabl3	8.01793
Tbl1xr1	8.02885
Notch1	8.0382
Id2	8.05113
Per1	8.12645
Zfp516	8.13346
Polr3k	8.1455
Ets2	8.14794
Phf8	8.15035
Sox13	8.17997
Twist1	8.18315
Bard1	8.19511
Zfp444	8.20896
Polr1e	8.21521
Keap1	8.2407
Ing3	8.26508
Pou2f3	8.27812
Rfxap	8.28284
Zfp652	8.31361
Zfpm1	8.3779
Crebbp	8.40887
Ing2	8.41687
Zswim3	8.42905
Nfil3	8.43092
Ercc5	8.43638
Mxd3	8.47587
Camkk2	8.50064
Ppp1r13l	8.50388
Xpc	8.50629
Ppfibp1	8.55985
Tef	8.57192
Ncoa1	8.58402
Zfp91	8.58406
Smarcal1	8.59936
Ezh1	8.62937
Casp8ap2	8.72053
Neil2	8.73421
Suv39h2	8.738
Irf1	8.74444
Zfp105	8.76973
Zfp326	8.77197
Ell3	8.77756
Asb8	8.80325
Ankrd49	8.83299
E2f3	8.8427
Zfp260	8.86547
Rbm15	8.86893
Xrcc3	8.88544
Rnf6	8.91414
Ercc8	8.92446
Crocc	8.94922
Klhl20	8.98242
Rad54l2	8.99037
Hipk1	9.02786
Zbtb2	9.02963
Gls2	9.04658
Rad1	9.04974
Hoxc13	9.06703
9030624G23Rik	9.10036
Zbed4	9.11305
Mbd1	9.11496
Socs6	9.15175
Mpg	9.18956
Hnf1a	9.20567
Epc2	9.21234
Epc1	9.23079
Stat1	9.23483
Elk3	9.24412
Zfp746	9.24582
Tmem38b	9.27024
Smarcd3	9.34771
Zkscan3	9.36563
Sox12	9.38525
Brpf3	9.38685
Ankrd1	9.38696
Ccnc	9.40758
Ugp2	9.42426
Mapk8ip1	9.45187
Gabpb1	9.45368
Zkscan5	9.48247
Cnot6	9.49092
Cdkn1c	9.52552
Zfhx2	9.5944
Taf1	9.6054
Npr1	9.65809
Poll	9.66747
E2f5	9.67221
Trim33	9.71597
Snapc4	9.71937
Tspyl2	9.72147
Lrfn1	9.74614
Med31	9.75744
Pknox1	9.77258
Ptges2	9.8123
Zfp367	9.83638
Lig3	9.84395
Mcm8	9.85094
Nfxl1	9.86657
Taf6l	9.89105
Mlh1	9.9117
Bach1	9.91921
Papolg	9.97688
Map3k10	9.98672
Nkx6-3	10.0706
Nthl1	10.0869
Cdyl	10.094
Cdk7	10.1347
Cry2	10.1736
Elk1	10.2109
Polr3h	10.2678
Zfp97	10.276
Zfp593	10.3056
Bahd1	10.3087
Ctnnbip1	10.3211
Exo1	10.3226
Mutyh	10.3404
Fbxw7	10.3488
Ankrd27	10.3787
Zfp459	10.3847
Elf2	10.4014
Supt7l	10.4117
Nmral1	10.4556
Tcfl5	10.4564
Myd88	10.4744
Phkb	10.4969
Pias1	10.5119
Pnldc1	10.515
Ikbkb	10.528
Pms2	10.5303
Tnfrsf1a	10.5615
Mier1	10.5657
Rbbp6	10.5793
Yeats2	10.6041
Pcgf3	10.6624
Ell2	10.6699
Nr6a1	10.6923
Purb	10.6929
Zfp451	10.7483
Zfand5	10.7489
Gmeb2	10.788
Bcor	10.7969
Rbms1	10.8653
Sox15	10.8786
Mynn	10.8846
Eid1	10.8996
Rad18	10.9677
Terf2ip	10.9746
Zfp131	10.9821
Zfp809	10.9919
Smyd3	11.0335
Med12	11.0434
Eya3	11.1106
Cabin1	11.1755
Snapc5	11.1931
Chd2	11.2011
Tead4	11.2146
Mrpl19	11.2835
Sgol2	11.3609
Atf3	11.3612
Rara	11.4065
Preb	11.4081
Zbtb7b	11.4292
Zfp787	11.4514
Msh3	11.464
Zic2	11.4705
Taf1b	11.4749
Zfp143	11.4898
Foxn2	11.5278
Abt1	11.5299
Arntl	11.5428
Sertad3	11.5495
Med28	11.5626
Btaf1	11.5724
Zfp617	11.6028
E4f1	11.6032
Hes6	11.6091
Rabgef1	11.6358
Ssbp1	11.6406
Wrb	11.6528
Zfp688	11.6626
Pla2g6	11.7184
Zzz3	11.7247
Maml1	11.7534
Mbtd1	11.7645
2210018M11Rik	11.8444
Gpatch8	11.8583
Atxn3	11.9086
Tgif2	11.9418
Tcf12	11.9565
Gtf3c4	11.9603
Rsrc1	11.9855
E2f8	12.012
Syce1	12.0121
Zbtb9	12.0139
Rev1	12.0255
Hist1h2ab	12.0692
Pias3	12.1547
Med27	12.1602
Irf2bp2	12.2066
Ercc2	12.2268
Sufu	12.2691
Zranb3	12.2703
Pcgf1	12.3426
Atf2	12.3436
Zfp707	12.3592
Fubp1	12.3896
Tcf20	12.4241
Zfp687	12.4895
Ddx11	12.5466
Ttf1	12.5472
Zmym2	12.5895
Chd1	12.642
Maff	12.7478
Zmynd11	12.7813
Nfkbil1	12.7856
Pot1a	12.8364
Anks3	12.8369
E2f6	12.8375
Tceb3	12.8553
Hdac5	12.8713
Dcp1a	12.9264
Zfp263	12.9275
Ogg1	12.9321
Dido1	12.9461
Cbx2	12.9616
Thap7	12.9819
Relb	13.0419
Gli2	13.0464
Sirt7	13.0532
Esrra	13.1078
Ascc2	13.117
Nbn	13.2077
Zbtb43	13.2303
Med29	13.2569
Chd1l	13.2647
Fah	13.2665
Myc	13.2781
Thoc1	13.3362
Mkl1	13.3371
Eno3	13.3498
Ints12	13.3965
Zfp191	13.3973
Zfp35	13.4368
Zfp445	13.4993
Nlk	13.5221
Plagl1	13.6122
Zdhhc13	13.6715
Atf7ip	13.7479
Smad1	13.7519
Creb3l1	13.7677
Rhog	13.7678
Fem1c	13.7921
Srxn1	13.8305
Dmrt1	13.8409
Slk	13.845
Gtf3a	13.8662
Zfml	13.9214
Ehmt1	13.9225
Polr3a	13.9386
N6amt2	13.9456
Grhl3	13.9456
Nfic	13.9465
Tead1	13.9515
Foxo4	13.9567
Hp1bp3	13.959
Taf5	13.968
Ccnt1	14.0046
Nfkb1	14.0155
Pbx2	14.0177
Cebpg	14.1606
Gmcl1	14.1868
Rad17	14.2201
Trrap	14.2368
Fhl1	14.2797
Mef2b	14.2967
Bola3	14.3833
Hist1h2af	14.4099
Ttf2	14.4102
Wwtr1	14.4143
Srf	14.4712
Rfx1	14.4729
Aebp2	14.5024
Cdyl2	14.5072
D1Pas1	14.5118
Epas1	14.5655
Prdm4	14.5824
Zscan21	14.5847
Ppard	14.5913
Cand2	14.6633
Cep192	14.6731
Hmg20a	14.7168
Smarcc2	14.7481
Kin	14.7498
Nr5a2	14.7617
Cenpc1	14.8156
Cbfa2t2	14.8177
Lsm10	14.818
Stat6	14.917
Cdc6	14.9316
Foxk2	14.9486
Hif1an	14.9531
Mvk	14.9755
Stat2	14.9784
Fancd2	15.0033
Taf13	15.1639
Ep300	15.1734
Kif4	15.1986
Jmjd1c	15.2028
Foxj3	15.2107
Irf3	15.2429
Zbtb45	15.2691
Jak3	15.2844
Pogz	15.3431
Mbd2	15.3512
Tgs1	15.381
Ttc3	15.3983
Ep400	15.3993
Adnp2	15.4812
Zfp414	15.488
Zbtb7a	15.4955
Dtx2	15.5086
Zfp146	15.5281
Tanc1	15.5311
Bptf	15.5445
Tgfb1	15.598
Dmtf1	15.6159
Taf4a	15.635
Med23	15.6777
Brca1	15.7327
Mllt1	15.7458
Ddx3y	15.7522
Snai1	15.7962
Taf1c	15.8032
Med7	15.9026
Aebp1	16.1306
Hist1h2ah	16.1577
Troap	16.2603
Arhgef10l	16.2965
Rnf14	16.3368
Jun	16.3379
Rad54l	16.4113
Hsf2	16.492
Zbtb22	16.5124
Klf11	16.6118
Smg6	16.7476
E2f1	16.7624
Skiv2l	16.7728
Htatsf1	16.7938
Hist3h2a	16.7959
Taf2	16.8333
Foxd1	16.9173
Crebzf	16.9414
Prkrir	16.9877
Polr3g	16.9911
Top3b	17.0327
Nufip1	17.0403
Wasl	17.0814
Zbed3	17.1052
Klf6	17.1125
Zfp212	17.217
Prpf4	17.258
Sirt3	17.2965
Polb	17.4059
Mllt10	17.4409
Toe1	17.4544
Med13l	17.597
Hmgb3	17.6944
Zfp771	17.7314
Unc45a	17.7372
Ubn1	17.8225
Nfya	17.8467
Tcf19	17.8601
Adar	17.8821
Ankfy1	17.9158
Crcp	17.9542
Hbp1	18.0108
Blm	18.0453
Psmd10	18.1261
Nfatc3	18.1378
Chrac1	18.2037
Riok2	18.2541
Mettl5	18.2582
Hpcal1	18.2873
Srebf1	18.3084
Parn	18.3852
Brpf1	18.3872
Gatad2b	18.4733
Apitd1	18.5032
Rela	18.5237
Mki67	18.5491
Gabpa	18.6341
Alg1	18.662
Nrbf2	18.717
Uhrf2	18.7762
Rex2	18.8144
Wrnip1	18.8445
Rere	18.8625
Nsd1	18.9223
Ccnt2	18.9373
Zkscan17	18.98
Snapc3	18.9827
Sirt6	18.9897
Top3a	19.1048
Rab11b	19.1832
Nkx6-2	19.2589
Spen	19.2867
Tlk1	19.3395
Cdkn2a	19.4277
Clpb	19.4423
Tob1	19.4817
Zfp574	19.4825
Usp8	19.5149
Fbxo18	19.6239
Tbl1x	19.6317
Mef2d	19.6388
Ankhd1	19.735
Rexo1	19.7813
Lsr	19.9088
Phf13	19.9139
Klf13	20.0116
Cic	20.0118
Eaf1	20.0923
Hic2	20.1547
Taf12	20.168
Pi4ka	20.2045
Abtb1	20.372
Zfp777	20.3902
Rbm15b	20.3921
Nr2f6	20.4181
Cpsf6	20.4778
Aip	20.5342
Ecsit	20.5402
Ppp1r10	20.5497
Tax1bp3	20.5814
Mlx	20.5888
Papd5	20.5941
Hira	20.6164
Tfam	20.7861
Creb3	20.7882
Bola1	20.8386
Mier2	20.8581
Gtf2h5	20.8646
Zfp59	20.872
Myef2	20.8794
Med15	20.9351
Tceal8	20.9496
Deaf1	20.9906
Cd3eap	21.002
Taf11	21.0056
Ercc3	21.0363
Med16	21.0443
Otx2	21.0531
Nuf2	21.0539
Hmga2	21.0935
Twistnb	21.1159
Mbd6	21.127
Polr2l	21.1963
Sirt2	21.4105
Sox4	21.4472
Ascc1	21.4579
Gbx2	21.4864
Polr3e	21.5395
Med26	21.5523
Tbp	21.6168
Dedd	21.6336
Esf1	21.6564
Gtf2e1	21.6727
Terf2	21.6868
Zfp7	21.7093
Arid3b	21.7443
Ikbkap	21.8014
Snip1	21.8223
Dnajc17	21.8518
Med8	21.9135
Tle4	21.9367
Klf16	21.9377
Brd1	21.9779
Ing5	22.0071
Ncor1	22.0726
Ankrd54	22.0873
Dnajb12	22.1315
Sltm	22.1381
Sertad1	22.1612
Neo1	22.1795
Cebpb	22.212
Btg2	22.231
Lmo4	22.4134
Bmyc	22.5439
Btg1	22.5658
Taf8	22.6456
Tsc22d4	22.6905
Khdrbs3	22.7147
Zfp36l2	22.7633
Atp6v0a1	22.7932
Rab18	22.8008
Ercc1	22.889
Xrcc6	22.9127
Ccdc117	22.9442
Cdk8	23.1168
Asxl1	23.1297
Ankmy2	23.1572
Med20	23.1703
Chd8	23.1729
Ciao1	23.1873
Inppl1	23.2186
Hmgcs1	23.3057
Ccnh	23.3452
Sohlh2	23.3625
Senp2	23.391
Gcdh	23.4401
Pura	23.6045
Pycard	23.6276
Gtf3c5	23.6673
Prkab1	23.733
2410016O06Rik	23.7822
Pcgf6	23.8249
Med21	23.8819
App	23.8895
Tlk2	23.9182
Dnmt3b	24.0018
Sp3	24.0182
Polrmt	24.0356
Pole2	24.0774
Dedd2	24.1563
Phf12	24.2442
Mapk6	24.2706
Dr1	24.3106
Aurkb	24.3783
Aff4	24.409
Irf2bp1	24.4373
Nr4a1	24.5514
Ndnl2	24.5787
Zfp655	24.6535
Ankrd46	24.7258
Hsf1	24.7962
Med17	24.8531
Rxrb	24.9728
Tox4	25.0086
Phf3	25.0399
Gtf2ird1	25.0869
Mdm4	25.1231
Rab12	25.1907
Carhsp1	25.3454
Polr3d	25.3835
Bpnt1	25.4212
Ankrd10	25.675
Eid2	25.6962
Mnat1	25.6999
Cbx6	25.7677
Rfx2	25.8022
Polr3b	25.9161
Gtf3c1	25.934
Dlc1	26.0062
Foxm1	26.1076
Sp1	26.1532
Med30	26.155
Pml	26.3364
Smarcd2	26.417
Asf1a	26.4606
Ccnk	26.4797
Snapc2	26.5188
Wdhd1	26.5789
Pola1	26.6475
Nfkbib	26.6657
Junb	26.7279
Calcoco1	27.0975
Mafg	27.1653
Patz1	27.3838
Smarcad1	27.4326
Hist1h2ak	27.4956
Cry1	27.5492
Asb6	27.5923
Polg	27.6042
Ppp1r12c	27.8541
Cxxc5	27.9576
Ing4	28.0742
Utp20	28.1867
2610305D13Rik	28.2186
Bcl10	28.2658
Marcks	28.3696
Polr3c	28.3808
Eif5b	28.3911
Mapk14	28.5854
Sp2	28.6209
Zfand3	28.6462
Pole	28.7938
Dmap1	28.8163
Rcbtb1	28.8432
Elof1	28.9782
Tsg101	29.0172
Ccnl1	29.0283
Rab11a	29.0315
Isca1	29.038
Atn1	29.1272
Ncoa3	29.2211
Sin3a	29.5676
Phf20	29.6261
Med4	29.6409
Nek2	29.6458
Rest	29.687
Zfp219	29.7391
Timeless	29.7681
Gtf2a2	29.8546
Ell	30.0052
Gatad1	30.0702
Setdb1	30.1887
Ddit3	30.505
Nfx1	30.5492
Cdc42se2	30.7607
Cdc73	30.7648
Pnrc2	30.7806
Gtf2h4	30.973
Cdx1	30.9741
Sra1	31.0245
Mta3	31.0728
Pygo2	31.1716
Hmg20b	31.2936
Smad4	31.3769
Daxx	31.7236
Gba	31.782
Chtf18	31.871
Pdcd11	31.8887
Mycn	31.8931
Sirt1	32.1342
Cnot2	32.5579
Cand1	32.7485
Sap130	32.822
Men1	32.8521
Bcl3	32.899
Gpbp1	33.0647
Zfand6	33.134
Usf2	33.1513
Rai14	33.2403
Cops2	33.2825
Prim2	33.2833
Foxd3	33.4581
Atf1	33.5094
Top1	33.5161
Cdc25a	33.5795
Gtf2f2	33.6626
Dnttip1	33.7071
Med6	33.843
Polr2k	34.064
Wnk1	34.2024
Tardbp	34.2495
Mtpn	34.3355
Dazap2	34.3397
Tead2	34.3483
Sap30bp	34.3705
Arpc5	34.4461
Tspyl1	34.5267
Cenpb	34.6186
Ncoa5	34.7189
Sema4b	34.7452
Safb2	34.9138
Gspt1	35.0727
Hif1a	35.1156
Pus1	35.1701
Xbp1	35.2434
Baz1b	35.2866
Tcerg1	35.3028
Ostf1	35.3096
Baz2a	35.354
Cdk9	35.4402
Topors	35.5247
Fbxl19	35.573
Arid1a	35.6046
Ssbp3	35.6374
Ing1	35.6501
Parp2	35.6546
Gtf2e2	35.668
Mllt6	35.7025
Churc1	35.8076
Hdac3	35.9384
Pcgf2	35.9763
Mms19	36.3477
0610010K14Rik	36.3503
Hsf2bp	36.5129
Rnf2	36.5756
Akap8l	36.5787
Bclaf1	36.7708
2410141K09Rik	36.8138
Ppp4r2	36.8362
Ythdc1	37.0005
Ccar1	37.1199
Topbp1	37.1858
Zmat2	37.2588
Foxh1	37.3268
H2afy2	37.4247
Cbx5	37.4272
Gtf2b	37.5341
Adnp	37.8364
Brd8	38.17
Nr1h2	38.3166
Rfc1	38.3375
Ccnl2	38.4435
Trib3	38.4864
Nfatc2ip	38.6386
Cxxc1	38.8015
Zfp710	38.8395
Rpap1	38.9167
Ipo7	38.9629
Hexim1	39.0475
Mrpl53	39.0505
Carm1	39.13
Cbfb	39.1307
Aff1	39.1847
Pias2	39.273
Tsn	39.2932
Smad7	39.3544
Srebf2	39.3901
Tceb1	39.4359
Scand1	39.584
Leo1	39.6838
Thap11	40.0746
Huwe1	40.2072
Tubg1	40.4662
Taf7	40.5397
Ddx20	40.6267
Akap8	40.655
Bckdha	40.9535
Zfp568	41.0672
Max	41.1194
Dnajb6	41.1714
Tsnax	41.2676
Arnt	41.349
Trim27	41.5421
Med24	41.6109
Taf5l	41.7327
Mta1	41.9245
Traf7	42.0002
Pawr	42.0626
Zfp740	42.172
Foxp4	42.428
Psip1	42.4356
Terf1	42.4399
Chaf1a	42.5263
Nfe2l2	42.5271
Vps25	42.6556
Ipo9	42.6776
Yap1	42.6956
Scaf1	43.0654
Pole4	43.0805
Rtel1	43.1557
Phf10	43.2143
Smarca4	43.2181
Xrcc1	43.4504
Vps36	43.6205
Rcor2	43.6374
Suds3	43.6667
Surf6	43.8505
Suz12	43.8647
Pqbp1	44.0529
Smarce1	44.0749
Rab35	44.3042
Sin3b	44.4484
Ppp1r8	44.5827
Hcfc1	44.8566
Asf1b	45.0076
Usf1	45.0822
Tcf3	45.0871
Zfp207	45.0912
Cggbp1	45.1049
Sod2	45.5134
Arid5b	45.6692
Tcf15	45.9632
Tle3	46.1404
Snf8	46.3694
Smarcc1	46.472
Agrn	46.4952
Pole3	46.8553
Rfc4	46.9659
Son	47.0496
Chaf1b	47.2039
Ankrd11	47.3994
Nfyc	47.58
Suv420h2	47.6681
Tmpo	48.2026
Dnajc2	48.2783
Taf9	48.3674
Gtf3c2	48.5061
Ptrf	48.5974
Hdgfrp2	48.8052
Fiz1	49.0559
Polr2d	49.4483
Timm44	49.4511
Stat3	49.4907
Rcc1	49.5212
Zfp64	49.6935
H2afj	50.1075
Sall1	50.1478
Etv4	50.1926
Nucb1	50.3611
Brd7	50.5051
Nat10	50.5915
Elp2	50.8858
Mtdh	51.1041
Dpf2	51.3178
Fen1	51.3335
Xrcc5	51.5773
Ezh2	51.5977
Lrpprc	51.6004
Chmp1a	51.7143
Mbtps1	51.9245
Rarg	51.946
Trip6	52.0511
Utp3	52.3103
L3mbtl2	52.4062
Pold1	52.4561
Ctnnd1	52.4871
Polr2b	52.4875
Maf1	52.5977
Mrps31	52.6266
Wdtc1	52.7235
Lyar	52.9352
Klf3	53.1636
Ehmt2	54.0876
Ctcf	54.6025
Igf2bp1	54.7713
Rybp	55.3603
Rad51	55.4169
Gtf2h1	55.4973
Fem1b	55.9911
Vps72	56.04
Zc3h11a	56.4069
Prpf6	56.5195
Acin1	56.7475
Rbpj	56.8629
Ctbp1	56.9144
Pgam5	57.0685
Znrd1	57.1805
Fubp3	57.2166
Elf3	57.2544
Nfe2l1	57.6015
Mtf2	57.6609
Klf9	57.7438
Klf10	57.941
Cops5	58.0283
Ctbp2	58.3607
Ifitm3	58.4998
Phf5a	58.6826
Zfp36l1	58.7134
Gtf2i	58.8633
Ncapd2	59.068
Yy1	59.2368
Elp3	59.5778
Smc1a	59.5977
Prpf19	59.637
Smarcb1	59.7052
Naca	60.2349
Zic3	60.4192
Pias4	60.5999
Ap3d1	60.6958
Atf5	60.8115
Erf	60.8463
Polr2j	61.1769
Yeats4	61.8418
Ruvbl1	62.0011
Cnot3	62.233
[truncated: 199 more rows]

## Sheet: ST9
Supplementary Table 9: List of TFs expressed in normal HC11 MECs (N) (>0 FPKM)
Gene ID	N_FPKM
Rpl7	2129.6
Hsp90ab1	1867.47
Rps10	1824.41
Rpl6	1317.26
Pfn1	1186.64
H3f3b	1017.26
H2afz	665.58
Eif4a1	626.877
H3f3a	606.479
Ifitm3	575.441
Btf3	470.11
Hmgn1	395.99
Tceb2	386.348
Hmgb1	372.494
Cpe	321.191
Ctnnb1	303.503
Ran	291.078
Junb	290.08
Pcbp1	276.988
App	274.341
Hmgb2	267.231
Ybx1	266.432
Pdia6	261.67
Snrpb	257.435
Ranbp1	250.513
H1f0	250.224
Hmgn2	246.634
Cdk4	244.819
Lsm4	239.57
Pcna	238.33
Eif4a3	238.214
Ddx5	234.838
Cbx3	228.358
Id3	227.033
Aplp2	223.876
Nedd8	223.37
Eif4b	217.11
Ddb1	216.644
Aes	216.18
Fus	215.831
Nono	212.446
Zfp36l1	209.368
Edf1	204.694
Rab7	199.384
Basp1	189.458
Cnbp	188.834
Hnrnpu	185.51
Tsc22d1	183.08
Tcp1	182.307
Morf4l2	179.737
Cebpb	178.143
Gpx4	176.855
Morf4l1	176.172
Cct4	174.881
Ppp2ca	166.924
Sox9	165.744
Id1	161.725
Snd1	158.281
Phb2	155.78
Pcbp2	155.673
Bola2	148.736
Polr2f	137.242
Sumo1	136.886
Ccna2	134.736
Hsbp1	133.665
Rab1b	132.127
Ndufa13	128.107
U2af1	127.053
Set	125.527
Maged1	124.857
Srebf1	123.308
Trpv4	122.117
Tbrg1	119.336
Irx1	118.826
Nfix	118.043
Bzw1	117.387
Tcf25	117.32
Cenpb	116.634
Arpc5	116.022
Rbbp7	114.65
Psmc5	113.613
Banf1	109.188
Trim28	108.996
Prmt1	108.036
Fscn1	108.009
Cdkn2a	107.784
Sfpq	107.107
Ctnnd1	105.486
Drap1	104.698
Nkd2	103.172
Taf10	102.933
Mcm7	101.153
Ctbp1	100.581
Dazap2	100.09
Ddx3x	99.5918
Polr2j	99.4385
Tceb1	97.8889
Id2	97.5115
Gatad1	95.4914
Ncl	94.5923
Ssrp1	92.371
Mbd3	92.1645
Atxn10	91.8231
Npm3	91.1254
Sf3b2	91.0989
Scand1	90.4297
Tax1bp3	90.2301
Top2a	89.9993
Ugp2	89.8596
Cenpa	88.9564
Hmgn3	88.3202
Nfe2l1	87.3921
Pa2g4	86.5008
Mrpl53	86.4152
Stat3	86.1347
Trip6	84.8323
Yap1	84.2116
Rbm39	84.1693
Chd4	83.9441
Trp53	82.934
Snf8	82.4371
Ruvbl2	82.41
Gtf2i	82.2963
Vps28	81.7057
Polr2g	81.25
Rab8a	79.3588
Irx2	79.0335
Nr2f6	78.4738
Hey1	78.2599
Ewsr1	78.125
Agrn	78.0522
Tfdp1	75.7759
Lsr	75.6828
Id4	74.6393
Cbfb	73.9546
Mbtps1	72.5898
Sf1	72.527
Polr2e	72.1902
Mtpn	72.0291
Rab25	71.9716
Khsrp	71.3977
Ets2	71.1949
Mcm5	71.0817
Cops5	69.9974
Naca	69.4024
Mybbp1a	69.0657
Chmp1a	69.0041
Elof1	68.7313
Smarcb1	68.4709
Btg1	67.033
Srebf2	66.6151
Rfc2	66.3733
Mcm3	65.6186
Hdac2	65.5911
Wfdc3	65.0705
Sirt7	64.8205
Bola3	63.9353
Nucb1	63.4243
Nap1l4	63.2839
Rnf4	61.9274
Dnmt1	61.8001
Hmgb3	61.574
Cbx1	60.4554
Thrap3	60.1737
Pole3	60.1521
Tcea1	60.0081
Rbbp4	59.8786
H2afy	59.0636
Smarca4	58.5508
Farsa	58.5188
Maz	58.1104
Churc1	57.785
Mafg	57.7567
Gtf2h5	57.5846
Hdac3	57.336
Smarcd2	57.2958
Strap	57.2005
Smarca5	57.1077
Rarg	57.0001
Vps25	56.8968
Pes1	55.9937
Irf6	55.9421
Foxc1	55.8495
Tacc3	55.6976
Mta2	55.637
Fos	54.7908
Egr1	54.682
Jun	54.5606
Rpl7l1	54.5354
Tcf3	54.4888
Baz1b	54.0869
Tsc22d4	53.6276
Tsnax	53.5633
Dhx9	53.5115
Hr	53.4839
Dnttip1	53.3497
Pmf1	53.1871
Slbp	53.0709
Polr2l	52.6568
Polr2c	52.503
Ruvbl1	52.4486
Fzd1	52.3687
Pitx1	52.3512
Ctnnbip1	52.3438
Dnajb6	52.3428
Asf1b	51.65
Cebpd	51.4322
Ppp4r2	51.2069
Klhdc3	50.7279
Polr2k	50.412
Top1	50.2784
Aurkb	50.0506
Nfic	49.9554
Pfdn1	49.8973
Ldb1	49.8391
Rbpj	49.7407
Gatad2a	49.6295
Ilf2	49.5363
Zfp207	49.5363
Zc3h11a	49.5262
Sra1	49.4473
H2afv	49.3949
Timm44	49.1876
H2afx	48.9939
Traf7	48.9657
Gtf2e2	48.9052
Carhsp1	48.7557
Dek	48.3731
Polr2d	48.1718
Utp3	47.742
Tubg1	47.7382
Tnfrsf1a	47.6703
Snai1	47.4429
Pole4	47.3518
Vgll4	47.2013
Tsn	46.8708
Mcm6	46.7054
Eid1	46.4652
Tspyl1	46.3358
Sox4	46.2165
Brd7	46.0331
Trps1	45.6444
Son	45.5587
Adnp	45.3968
Sin3b	45.0648
Zmat2	44.7481
Gtf2f1	44.621
Ostf1	44.4488
Cnot6	43.6858
Nfkb1	43.5675
Ssbp4	43.0669
Kif22	43.021
Vps36	42.8866
Nr1h2	42.6966
Shox2	42.4611
Erf	42.4609
Neo1	42.4605
Actl6a	42.1845
Rab11a	42.1627
Hat1	42.1063
Tardbp	42.0626
Rab15	42.0188
Esrra	41.6516
Rela	41.6358
Med21	41.4915
Parp1	41.4909
Tsg101	41.444
Klf2	41.4422
Irf2bp2	41.4297
Mbd2	41.2623
Fhl2	41.0282
Uhrf1	41.0024
Ezh2	40.7325
E2f4	40.6357
Yy1	40.6026
Cbx6	40.5826
Rfc5	39.733
Cdc5l	39.622
Polr2h	39.3537
Vps72	38.8893
Smc1a	38.8567
Xbp1	38.8379
G3bp2	38.8069
Aip	38.7901
Lmo4	38.7755
Elp2	38.7004
Suds3	38.5096
Rhog	38.1924
Smarce1	38.1092
Cops2	38.0794
Cd99l2	38.0319
Pygo2	37.9779
Eif5b	37.8103
Zfand6	37.6758
Fgfbp1	37.6272
0610010K14Rik	37.597
Mtdh	37.5904
Ipo7	37.5567
Ccnl2	37.3771
Fosl2	37.2323
Nasp	37.1155
Ilf3	37.0601
Chd3	37.0386
Ankrd11	37.0046
Tob1	36.9151
Hdac5	36.8321
Ssbp3	36.7241
Fen1	36.5164
Stat6	36.4628
Ddx54	36.4595
Usf2	36.4398
Cdt1	36.4058
Rab18	36.1569
Marcks	36.1102
Cggbp1	35.9422
Keap1	35.8896
Phf5a	35.887
Creb3	35.7994
Trpv6	35.7084
Pnrc2	35.5834
Xab2	35.3899
Rab35	35.2332
Prpf6	35.1851
Hmg20b	35.0919
Med30	35.0362
Rnf6	34.8693
Nab1	34.8476
Ing4	34.6732
Purb	34.5768
Usf1	34.5382
Ash2l	34.3329
Foxp1	34.1995
Taf9	34.1926
Taf5l	34.0976
Pqbp1	34.0431
Cnot8	33.9853
Foxk2	33.9524
Mta1	33.8058
Ehmt2	33.6402
Polr2b	33.6
Cbx5	33.2426
Ubtf	33.1808
Psmd10	32.9778
Phf23	32.9771
Atn1	32.8423
Acin1	32.5496
Chrac1	32.4083
Ets1	32.3513
Yeats4	32.3179
Tmpo	32.2358
Foxp4	32.1771
Prpf19	32.0867
Cdk8	32.0858
Maf1	31.9864
Cic	31.9768
Safb2	31.7212
Mars	31.6616
Klf13	31.2516
Myd88	31.2405
Mcm4	31.2294
Nfe2l2	31.21
N6amt2	31.2032
Polb	31.1867
Bola1	31.1036
H2afj	31.0886
Znrd1	31.0087
Hes6	30.954
Tle3	30.9267
Ppp1r13l	30.7537
Pbx1	30.5539
Tead2	30.4409
Zfp740	30.3583
Taf13	30.3404
Ythdc1	30.3161
Gtf2b	30.3134
Suz12	30.3058
Taf11	29.9341
Thap11	29.8802
Ncapd2	29.7702
Trib3	29.4643
Barx2	29.3989
Polr3c	29.3655
Nab2	29.2626
Zfand3	29.259
Nfib	28.88
Carm1	28.811
Sap30bp	28.7821
Smarcc1	28.7029
Phf10	28.6717
Ankrd46	28.6056
Ttc3	28.5222
Hp1bp3	28.4869
Mxd4	28.4719
Scaf1	28.4133
Tbl1x	28.4069
Tef	28.2714
Wrnip1	28.2608
Ctcf	28.2479
Rab12	28.1199
Mta3	28.0101
Gspt1	27.7617
Cbx4	27.6978
Ap3d1	27.6206
Mapk14	27.5151
Bcl3	27.334
Hes1	27.2848
Sertad1	27.2468
Psip1	27.2261
Gtf2a2	27.2167
Pus1	27.2142
Prmt5	27.1452
Polr2a	27.1145
Hdgfrp2	27.0464
Ankrd1	26.9657
Ccar1	26.932
Dpf2	26.8176
Men1	26.7819
Irx5	26.7584
Ppp1r8	26.7567
Mllt1	26.6814
Lyar	26.6259
Tgif1	26.5298
Lmo1	26.4582
Myc	26.3809
Med4	26.3562
Nrbf2	26.3174
Nr1d1	26.167
Ing1	26.0242
Xrcc5	25.8711
Gtf3c2	25.8187
Pelp1	25.8125
Ipo9	25.7198
Wnk1	25.6208
Rrn3	25.5757
Max	25.5015
Rara	25.4646
Mkl1	25.4575
Rxra	25.3862
Mki67	25.3589
Ccnl1	25.3247
Hif1a	25.3096
Smarcc2	25.274
Uhrf2	25.226
Hcfc1	25.1812
Aebp1	25.142
Cdkn2c	25.0967
Rfc4	24.9682
Cdk2	24.9239
Med15	24.9026
Cdca7l	24.8988
Elp3	24.8287
Nuf2	24.67
Chaf1a	24.6342
Zfp36l2	24.6029
Nfyc	24.4674
Thap7	24.4558
Rcc1	24.3222
Hmgcs1	24.3063
Klf6	24.2972
Pdcd2	24.1883
Isca1	24.1556
Med20	24.1202
Top3b	24.1151
Cxxc1	24.0889
Mapk6	24.0599
Tgfb1	24.0039
Cnot2	23.8481
Nek2	23.7185
Ppard	23.6596
Gmcl1	23.6123
Bckdha	23.4837
Irf3	23.43
Cand1	23.4158
Zfp239	23.4032
Cdk9	23.3633
Chaf1b	23.3562
Pgam5	23.3273
Zfp422	23.2936
Huwe1	23.2583
Med6	23.224
Pold1	23.2028
Crcp	23.1915
Pias4	23.1259
Xrcc1	23.1145
Hmg20a	23.1018
Dnajc2	23.0217
Ppp1r1b	22.9905
Cnot3	22.9602
Rfc1	22.9494
Dlx5	22.9422
Smad4	22.8825
Nfatc3	22.8647
Snapc2	22.8375
Med24	22.8234
Nr4a1	22.8163
Sufu	22.7876
Runx3	22.7673
Sirt2	22.715
Zfp771	22.6762
Btg2	22.6343
Ascc1	22.6038
Zbtb7b	22.5041
Ncoa5	22.4967
Fubp1	22.416
Pcgf3	22.2678
Zmiz1	22.1324
Xrcc6	22.0715
Gba	22.0362
Fbxo18	22.0226
Sin3a	22.0224
Aebp2	21.8959
Calcoco1	21.7883
Atf1	21.7094
Notch1	21.6463
Nfkbiz	21.6436
Foxm1	21.5398
Wwtr1	21.3786
Irf2bp1	21.3539
Rab13	21.3283
Suv420h2	21.317
Ell	21.292
Rpa2	21.1417
Ptrf	21.0658
Zfp395	21.0582
Prkrir	20.874
Topbp1	20.7909
Hsf1	20.7644
Dkc1	20.7437
Nfx1	20.7077
Lrpprc	20.6673
Zmynd11	20.5002
Gpbp1	20.3937
Ssbp1	20.3323
Bmi1	20.3236
Bcl10	20.2824
Rybp	20.2341
Klf4	20.1777
Dr1	20.1066
Zfand5	20.0677
Dnajb12	19.965
Sp1	19.91
Med17	19.8684
Asxl1	19.8076
Zkscan17	19.7964
Hbp1	19.782
Scx	19.7149
Hira	19.6778
Dedd	19.6451
Aff4	19.6349
Jak3	19.5235
Msh2	19.5104
Foxd1	19.4594
Prim2	19.4098
Tead3	19.345
Bclaf1	19.2334
Htatsf1	19.1171
Atf5	19.0858
Gtf2h1	19.0294
Inppl1	18.9674
Klf10	18.9523
Med31	18.9117
Gtf3c1	18.8987
Parn	18.8598
Abtb1	18.6539
Sltm	18.646
Ecsit	18.6456
Ercc1	18.5748
Mlx	18.5231
Ppp1r10	18.4948
Ercc3	18.4582
Rsrc1	18.4534
Slk	18.346
Mvk	18.3111
Msh6	18.2948
Polr3k	18.2695
Smad3	18.2445
Taf12	18.2309
Fbxl19	18.2238
Fah	18.1805
Sod2	18.1796
Wasl	18.1716
Eaf1	18.1212
Smad1	18.115
Cebpg	17.9709
Ankfy1	17.9699
Polh	17.9644
Ncor1	17.9589
Mef2d	17.9545
Ankib1	17.9439
Polm	17.9276
Mms19	17.909
Ikbkb	17.8891
Topors	17.7967
Cdc73	17.7425
Zfp91	17.7412
Gtf3c5	17.731
Ciao1	17.7127
Zfp326	17.7002
Ankrd10	17.6413
Brd1	17.6115
Setdb1	17.5879
Trim27	17.5274
Myef2	17.4335
Polr3h	17.4181
Terf2	17.3399
Ccnk	17.2185
Parp2	17.211
Mnat1	17.2077
Mybl2	17.1699
Cpsf6	17.1241
Usp8	17.069
Ndnl2	17.0666
Fubp3	16.9916
Dmap1	16.9912
Smarcd1	16.9682
Ascc2	16.934
Ubn1	16.9104
Gtf2ird1	16.9067
Hells	16.9023
Thap3	16.8878
Nfya	16.8634
Pcgf1	16.8217
Grhl2	16.7908
Klf3	16.7206
Terf1	16.6914
Asb8	16.6423
Arnt	16.6258
Sirt6	16.5741
Elf1	16.5493
Akap8	16.4129
Tcerg1	16.3532
Rbms1	16.3408
Rcor2	16.3282
Ankrd54	16.3131
C1d	16.2979
Ppp1r12c	16.2335
Srf	16.2321
Trrap	16.2208
Mef2c	16.2067
Ddit3	16.1716
Ripk4	16.1624
Zfp64	16.154
Phf12	16.1283
Zkscan3	16.0486
Phtf1	16.0037
Elk3	15.9764
Mpg	15.9627
Troap	15.9337
Sertad2	15.9164
Lsm10	15.8927
Mxd3	15.8432
Tbp	15.8055
Med28	15.8035
Hoxb2	15.7737
Rb1	15.7405
Tox4	15.7183
Prkab1	15.716
Gcdh	15.7067
Bpnt1	15.703
Yaf2	15.6389
Phkb	15.5933
Zfp787	15.574
Irf1	15.547
Asb6	15.5408
Tceb3	15.5027
Sp3	15.5022
Rxrb	15.4194
Unc45a	15.4164
Ehmt1	15.2871
Pcgf2	15.2307
Thra	15.219
Cdca7	15.1831
Polg	15.1738
Mllt6	15.1482
Zscan21	15.1195
Cdc42se2	15.1138
Mier2	15.0916
Zbed3	15.0055
Gtf2f2	14.9593
Phf3	14.957
Rab11b	14.9283
Rai14	14.9161
Med8	14.9062
Lrrfip1	14.8671
Neil1	14.866
Sox8	14.8574
Tcf12	14.8522
Tbx15	14.8253
Brd8	14.7762
Papd5	14.6066
Hipk1	14.5523
Baz2a	14.5001
Scmh1	14.4402
Fiz1	14.4114
Rad51	14.361
Dlc1	14.3259
Zbtb7a	14.2536
Smarca2	14.2377
Esf1	14.1442
Pcdh1	14.1262
Mbd6	14.1125
Preb	14.103
Nmral1	14.0861
Pi4ka	14.0829
Brpf1	14.0437
Mrps31	14.0372
Sertad3	14.0285
Dbp	14.0201
Poll	13.9774
Med13l	13.838
Tcf19	13.8337
Cdkn2b	13.8316
Cbx2	13.8087
Hist1h1c	13.7718
Ptges2	13.7489
Kif4	13.7402
Zfp212	13.7112
Ccnh	13.6893
Rai1	13.6869
Hipk3	13.6592
Mapk8ip1	13.5988
Phf20	13.5714
Rbm15b	13.4902
Phf2	13.4694
Gabpa	13.4334
Rnf2	13.3739
Chd8	13.3649
Zfp7	13.3574
Runx2	13.3474
Fem1b	13.3434
Sap130	13.2975
Hexim1	13.2965
H2afy2	13.2878
Rtel1	13.2574
Xpc	13.18
Phc1	13.1742
Senp2	13.1734
Xpa	13.149
Alg1	13.0708
Zfp777	13.0409
Pcmtd2	13.0243
Apitd1	12.9963
Ctbp2	12.9495
Rabgef1	12.8914
Gtf3a	12.8394
Patz1	12.7535
Srxn1	12.7496
Wdtc1	12.7333
Ppfibp1	12.6965
Foxk1	12.6573
Gata3	12.651
Zfp617	12.6443
Med16	12.6322
Zfp219	12.6194
E2f5	12.6183
Dedd2	12.6044
Pcgf6	12.603
Arhgef10l	12.5938
Polr3d	12.5465
Tlk1	12.5
Pdcd11	12.4791
Ep400	12.4734
Mafk	12.4723
Etv6	12.4524
Nfat5	12.4434
Phf13	12.4382
Zfp414	12.4366
Elf3	12.413
Atp6v0a1	12.4061
Irf2	12.3974
Surf6	12.3864
Lig3	12.3659
Tcf20	12.353
Notch2	12.349
Rfxap	12.3296
Tpbg	12.2955
Asf1a	12.2666
Apex1	12.2478
Clip2	12.2445
Smarcd3	12.1927
Zfp191	12.1625
Polrmt	12.1588
Taf2	12.085
Gzf1	12.0831
Snip1	12.0511
Gatad2b	12.0277
Neil3	11.9736
Klf5	11.9603
Zfp260	11.9294
Zfp768	11.9254
N6amt1	11.9176
Leo1	11.8699
Tlr3	11.8491
Mdfic	11.846
Foxo4	11.8357
E2f1	11.7979
Clock	11.7714
Etv4	11.757
Pot1a	11.7426
Mxi1	11.7313
Dmrta2	11.6916
Pbx2	11.6868
Rnf14	11.6732
Med29	11.6506
Snai2	11.6478
Hif1an	11.6435
Tfam	11.641
Foxj1	11.6061
Med14	11.5795
Runx1	11.4246
Anks3	11.4145
Eya2	11.391
Ankrd49	11.3839
Cabin1	11.3165
Maff	11.2982
Pura	11.2941
Zfp445	11.2867
Ogg1	11.2857
Nfkbib	11.2752
Skiv2l	11.27
Klf16	11.2287
Dmtf1	11.2137
Tanc2	11.207
Mycbp	11.2002
Crtc1	11.1976
Tfb2m	11.1797
Pole2	11.1476
Med26	11.1038
Per1	11.0917
Riok2	11.0574
Nfil3	10.9906
Zfml	10.9906
Maml2	10.9314
Rere	10.8577
Pawr	10.802
Pml	10.7643
Sema4b	10.7314
Arid1a	10.6908
Nat10	10.6887
Ankrd52	10.6829
Pcgf5	10.6828
Gtf2e1	10.6681
Ddx20	10.6453
Mlxip	10.629
Ankmy2	10.6256
Tbl1xr1	10.6227
Gpatch8	10.5963
Terf2ip	10.5787
E2f2	10.571
Zdhhc13	10.5699
Rbbp6	10.5679
Nfxl1	10.5564
Map3k10	10.5311
Rad18	10.5204
Socs6	10.5076
Yeats2	10.5047
Crebzf	10.4721
Ncoa3	10.3787
Mbd1	10.3621
Tcof1	10.3551
Mlh1	10.2727
Deaf1	10.2573
Gtf2h4	10.2457
Ezh1	10.2276
Zbtb45	10.2107
Mrpl19	10.1861
Pias2	10.1685
Snx7	10.1331
Tgif2	10.1114
Rem2	10.0969
Pola1	10.0872
Stat5a	10.0773
Sorbs3	10.057
Otud7b	10.0507
Dlx6	10.0368
Gnptab	10.031
Tlk2	10.018
Smug1	10.0103
Tsc22d3	10.0041
L3mbtl2	10.0023
Ep300	9.98713
Nthl1	9.97632
Gmeb2	9.96712
Dtx2	9.956
Elf2	9.92482
Zfp251	9.90725
Timeless	9.89144
Kin	9.84954
Zfp746	9.8024
Zfp131	9.78465
Rpap1	9.77971
Chd2	9.76069
Rnf141	9.74084
Ccnt2	9.73991
Foxj3	9.72068
Eya3	9.69539
Prpf4	9.69179
Toe1	9.68249
Atf7ip	9.65236
Camkk2	9.64825
Hoxb6	9.63502
Clpb	9.62301
Foxo6	9.62276
Zfp319	9.62084
Rfx1	9.6053
Bbx	9.57392
Pias3	9.53998
Supt7l	9.51923
Prdm4	9.48037
Dip2a	9.48
Chtf18	9.44993
Phf6	9.43912
Smarcad1	9.43423
Tspyl2	9.3872
Sp2	9.36266
E2f6	9.3583
Taf8	9.32379
Arntl	9.29168
Ikbkap	9.28838
Creb1	9.27715
Zfp263	9.2297
Zfp146	9.22128
Ints12	9.22061
Cask	9.20134
Mbtd1	9.19792
Hdac8	9.1919
Cd3eap	9.1916
Hoxb9	9.14576
Zfp687	9.1045
Ing2	9.09795
Rcbtb1	9.06282
Zfp282	9.00718
Wwp1	9.00624
Mafb	8.99287
Zfp148	8.98805
Bptf	8.98794
H1fx	8.9876
Zfp652	8.96694
Zfp688	8.92455
Ctps2	8.91772
Ccdc117	8.88505
Sox11	8.88035
Adnp2	8.86965
Tsc22d2	8.86861
Uimc1	8.86061
Xrcc3	8.84646
Taf1b	8.79642
Phf20l1	8.79208
Utp20	8.79151
E4f1	8.77331
Ikbkg	8.75915
Irx3	8.75897
Smg6	8.7455
Pias1	8.72873
Ccnc	8.70298
Mtf2	8.70272
Mef2a	8.69552
Ddx11	8.67668
Mllt10	8.66158
Tbx18	8.64917
Hdac11	8.62721
Rexo1	8.5883
Hoxa3	8.57011
Med23	8.54767
Taf4a	8.53464
Phf14	8.52596
Cbfa2t2	8.4778
Whsc1	8.47412
Hoxb7	8.46605
Zkscan1	8.46401
Ell2	8.45811
Baz1a	8.4574
Nbn	8.44399
Zfp579	8.43614
Rabl3	8.42852
Etv5	8.36898
Hsf2	8.3544
Abca3	8.31881
Polr3b	8.29149
Stat5b	8.26608
Bcl6	8.2618
Zfp524	8.25706
Rb1cc1	8.22381
Sgol2	8.22125
Maml1	8.20355
Akap8l	8.14804
Twistnb	8.12548
Cenpc1	8.11087
Cebpa	8.10173
Whsc1l1	8.07969
Aff1	8.07534
Ercc2	8.06365
Stat1	8.03311
Tanc1	8.03139
Rfx5	8.02889
Gtf2a1	8.00286
Chd1l	8.00225
2410016O06Rik	7.99628
Crebbp	7.97354
Zmym2	7.95823
Zfp275	7.94857
Snapc3	7.93411
Camta2	7.91854
Ppargc1a	7.90557
Gtf3c4	7.87613
Tgs1	7.86583
Mdm4	7.82796
Ankhd1	7.79876
Rbl1	7.79607
Daxx	7.79155
Fem1c	7.77402
Zfp655	7.75738
Zfp516	7.73626
Cdyl	7.73003
Zfp580	7.70867
Chd1	7.69125
Zfp451	7.65714
Ankrd27	7.6449
Top1mt	7.58981
Mkl2	7.58896
Sec14l2	7.57704
Pms2	7.57042
Ring1	7.54201
Mier1	7.54146
Sp6	7.53793
Med7	7.53001
E2f8	7.51452
Thoc1	7.51107
Lbh	7.47551
Zfp62	7.4679
Foxn2	7.43867
Zfp426	7.41623
Smarcal1	7.40101
Creb3l2	7.3882
D630045J12Rik	7.35252
Btaf1	7.33788
Ifnar2	7.33469
Ercc5	7.29832
Trim33	7.28254
Zbtb22	7.24705
Polr3f	7.24524
Jmy	7.22291
Phf21a	7.21023
Zbtb9	7.19191
Lmcd1	7.15254
Elk1	7.14442
Med13	7.13795
Rfxank	7.12092
Med12	7.11933
Relb	7.11615
Nr3c1	7.11039
Zfp410	7.10573
Pole	7.09464
Zbtb4	7.09387
Epc1	7.08996
Hist1h3h	7.08572
Tead1	7.07623
Zfp46	7.06389
Zfp653	7.04525
Hist3h2a	7.02634
E2f3	7.0203
Nufip1	7.01256
Rbak	7.00689
Cnot6l	6.99199
Ncoa2	6.96266
Klf7	6.94705
Nfkbie	6.9364
Apbb2	6.91195
Zfp316	6.91
Sirt3	6.883
Dnajc17	6.86803
Adar	6.86568
Polr3a	6.84095
Dcp1a	6.80033
Hpcal1	6.79199
Jrkl	6.73978
Ankrd16	6.71134
Irak2	6.70161
Mpdz	6.70036
Zbtb20	6.69104
Sox13	6.68567
Tfb1m	6.64653
Smad6	6.63274
Ehf	6.62999
Jmjd1c	6.62668
Dnajb14	6.60245
Tigd2	6.56382
Per2	6.54311
Top3a	6.53099
Six1	6.5298
Ing3	6.47303
Suv420h1	6.4466
0610010F05Rik	6.44543
Hoxb3	6.4368
Ovol2	6.43569
Zfp367	6.42784
Zfhx3	6.42152
Arhgef11	6.40394
Fem1a	6.37849
Pogz	6.37792
Zfp12	6.35472
Sirt4	6.33968
Dido1	6.3295
Eya4	6.32726
Vgll3	6.32536
Snapc1	6.32024
Atf2	6.30251
Habp4	6.30215
Cdc25a	6.28076
Gabpb1	6.24642
Taf1	6.24387
Tead4	6.2176
Grhl1	6.20062
Bard1	6.17686
Med27	6.17374
Taf1c	6.16797
Zfp707	6.15663
Rnf150	6.15474
Dnajc18	6.11413
Rad54l	6.09912
Traf3ip1	6.0957
Cdk7	6.09361
Fancd2	6.09066
Zzz3	6.08912
Rad17	6.07536
Bahd1	6.07369
Hoxb4	6.05243
Mmab	6.02749
Rfx2	6.02259
Ticam1	6.01065
Smad2	6.00131
Ankra2	5.99011
Zfp35	5.97781
Cdc6	5.96489
Bach1	5.96235
Nf1	5.9481
Pknox1	5.94725
Zhx2	5.93734
Ripk2	5.89864
Rcor3	5.89335
Papolg	5.88877
Tle6	5.87739
Zbed4	5.85444
Tbx3	5.84685
Eno3	5.83703
Uhmk1	5.81904
Polr1e	5.81582
Zfp60	5.80695
Stard13	5.77667
Hltf	5.77419
Elf4	5.76093
Abca2	5.75988
Rbm15	5.75632
Zfp276	5.74898
Zfp809	5.74339
Zfp143	5.74136
Zfp672	5.71074
Rad51c	5.70496
Rbl2	5.69308
Epc2	5.69257
Mecp2	5.67104
Brwd1	5.6609
Arid5a	5.6571
Zfp710	5.65693
Atf3	5.65353
Rest	5.64889
Taf1a	5.64258
Wrb	5.62605
Arid4b	5.61832
Ovol1	5.61195
Per3	5.59095
Bcor	5.57742
Polr3e	5.56482
Phf8	5.56106
Thap1	5.5469
Zfp444	5.52093
Nr2c1	5.49105
Hdac10	5.48124
Zkscan6	5.47962
Trex1	5.47849
Taf6l	5.46613
Ttf2	5.45513
Tspyl4	5.44353
Nlk	5.44051
Foxj2	5.41353
Hemk1	5.4102
Elf5	5.40713
Hoxa5	5.39174
Znfx1	5.36131
Ankrd39	5.3409
Trp53bp1	5.34042
Wdhd1	5.31974
Chd6	5.22687
Mllt3	5.20684
Ccnt1	5.17385
Etv3	5.16168
Snx13	5.12696
Recql	5.12491
Zfp668	5.11686
Nfatc1	5.10867
Rab2b	5.10232
Zfp574	5.09849
Zfp180	5.09071
Jarid2	5.078
Ttf1	5.04089
Cramp1l	5.02407
Zcchc4	5.00217
Tmem38b	4.9897
Zbtb5	4.93656
Brca1	4.93507
Zkscan14	4.93236
Cnot4	4.90871
Zbtb1	4.90574
Zfp397	4.90043
Abt1	4.89426
Nsd1	4.87707
Atf6	4.86887
Ppp2r3a	4.863
Prdm2	4.84758
Mier3	4.83028
Sirt1	4.82592
Zfp120	4.81987
Mcm8	4.81009
Arid5b	4.80104
Nfkbil1	4.79988
Ifi204	4.79816
Akap11	4.79169
Mettl4	4.7902
Casp8ap2	4.78606
2210018M11Rik	4.77882
Cry1	4.76972
Ing5	4.76951
Creg1	4.74157
Zhx1	4.72829
Dlx3	4.72384
Sos1	4.70743
Zkscan5	4.70685
Mettl5	4.70116
Mbd4	4.68392
Sap18	4.68274
Mxd1	4.67583
Tle2	4.67253
Rad54l2	4.66474
Tnfaip3	4.63813
Pla2g6	4.61965
Zbtb43	4.61724
Baz2b	4.60541
Snapc5	4.58193
Gls2	4.56959
Rsf1	4.53556
Atxn3	4.51684
Gmeb1	4.50467
Wrn	4.47154
Sirt5	4.4505
Bcorl1	4.44547
Zfp334	4.43804
Rffl	4.42996
Nkrf	4.4272
Rad1	4.42522
Dnmt3a	4.42166
Ddb2	4.41466
Zbtb48	4.38076
Zbtb41	4.36431
Hoxa4	4.35216
Klhl20	4.33849
Mycn	4.3111
Rbm38	4.30602
Cep192	4.2904
Blm	4.28604
Zfp628	4.24983
Nfatc2	4.24853
Brpf3	4.22914
Mlf1	4.22853
Zfp592	4.21133
Mynn	4.18499
E2f7	4.17114
Fbxw7	4.15586
Notch3	4.09852
Hoxb5	4.09782
Ddhd1	4.09038
Rev1	4.08975
Klf11	4.07853
Padi4	4.0784
Rab8b	4.07031
Setmar	4.06862
Zfp113	4.05918
Zbtb6	4.0551
Sos2	4.05246
Mutyh	4.04931
Trip4	4.04687
Hoxc9	4.03972
Ssbp2	4.01987
Zfp280c	4.01696
Stat2	4.00052
Exo1	3.99293
Crocc	3.9911
Snapc4	3.98098
Ercc4	3.96521
Zfp383	3.96031
Meis1	3.95902
Nudt12	3.95828
Nfe2l3	3.93598
Asb3	3.93252
Zfp629	3.92512
Ighmbp2	3.91661
Klf9	3.89925
Taf5	3.87173
Malt1	3.86667
Zfp53	3.85925
Pbx3	3.85473
Pou6f1	3.83427
Msh3	3.81887
Plagl2	3.81416
Pask	3.81414
Spen	3.8049
2610008E11Rik	3.79732
Zfp61	3.78352
Zfp87	3.77875
Zscan22	3.77428
Hoxa1	3.75233
Erg	3.75233
Elk4	3.73984
Zfp160	3.73743
Zfp322a	3.71314
Mybl1	3.71027
Nr2f2	3.68953
Invs	3.68913
Zbtb12	3.6883
Ncoa1	3.67424
Dll1	3.66419
Dnajc1	3.65987
Zfp593	3.64971
Zranb3	3.64084
Polg2	3.63812
Plagl1	3.62544
Zfp9	3.6251
Hist1h3i	3.62225
Trmt11	3.60983
Klhl8	3.60428
Zbtb24	3.59888
Smad7	3.58314
Ppp1r13b	3.55786
Zfp41	3.54012
Zfp386	3.53603
Thap2	3.51579
Polr3g	3.49743
Ercc8	3.48926
Mkx	3.4871
Zfp526	3.44665
Nfatc2ip	3.44645
Btbd11	3.44137
Tfdp2	3.42923
Zbtb2	3.42823
Phf7	3.40473
Hoxa2	3.38475
Elp4	3.38102
Fabp4	3.37526
Gli1	3.37218
Zfp51	3.35353
Zfp810	3.33888
Zfp784	3.32766
Slc45a3	3.28579
Hmx2	3.25349
Tshz2	3.24014
Cth	3.23101
Ankrd32	3.2077
Lig4	3.19724
Pms1	3.19672
Hivep2	3.19341
Crebl2	3.18965
Nr2c2	3.16378
Twist1	3.15698
Tle1	3.121
3110057O12Rik	3.11792
Sox6	3.09588
Vax2	3.09061
Zfp101	3.08137
Chd9	3.05295
Arntl2	3.05046
Zfp647	3.01962
Zfp324	2.9996
Itsn1	2.98666
Itgb3bp	2.9832
Cbx7	2.96633
Mterfd3	2.95413
Mtf1	2.95347
2010315B03Rik	2.92537
Msx2	2.9208
Jrk	2.92032
Nrarp	2.89873
Zfp13	2.89769
Strbp	2.89638
Cry2	2.89342
Phf19	2.86358
Smyd3	2.82846
Mysm1	2.80597
Zfp770	2.77911
Atm	2.77738
Zfp248	2.77119
Tcea2	2.75275
Nr4a2	2.74394
Zfp157	2.72479
Cenpk	2.71316
1110034G24Rik	2.68848
Shprh	2.6817
Six4	2.66722
Arid3b	2.65762
Zswim3	2.65391
Zfp661	2.62643
Gli3	2.62634
Zfp715	2.61702
Hivep1	2.61436
D3Ertd254e	2.60192
Ikzf2	2.59921
Epas1	2.59169
Tshz1	2.58425
Arid4a	2.56788
Ercc6	2.55835
Hist1h4i	2.53416
Taf4b	2.52404
Zbtb39	2.51892
Suv39h2	2.5136
Armcx4	2.49838
Asb1	2.48826
Zfp691	2.48739
Hist1h4k	2.48234
Dip2c	2.48204
Zfp467	2.47138
Foxn3	2.45503
Trim21	2.45244
Zfp764	2.44583
Ppfibp2	2.43553
Trdmt1	2.41048
Alms1	2.40836
Hoxb8	2.40666
AI987944	2.39836
Nrip1	2.39712
Glis3	2.39317
Slco3a1	2.38201
Mgam	2.3791
Zbtb7c	2.34517
Satb2	2.32205
Zfp84	2.31099
Bmyc	2.31062
Zfp97	2.31048
Zfp760	2.30526
Ss18l1	2.30024
Cspg4	2.26774
Ell3	2.24676
Rev3l	2.23984
Setdb2	2.18457
Zbtb26	2.17262
Lipe	2.16794
6720489N17Rik	2.16135
Bdp1	2.1518
E430018J23Rik	2.15097
Zfpm1	2.14582
Taf7	2.14236
Krba1	2.14204
Mcm9	2.128
Hist1h4d	2.11286
Brca2	2.09872
Zfp111	2.0978
Otx1	2.08274
Ankrd26	2.07805
Zfp59	2.06881
Hoxa6	2.0674
Zfp568	2.05729
Eya1	2.05085
Ahr	2.02608
2210404O09Rik	2.01634
Cand2	2.01015
Zfp93	2.00092
Casz1	1.9959
Trerf1	1.98942
Ece2	1.97894
Npm2	1.97618
Hist1h3g	1.97321
Zfp28	1.96355
Zscan2	1.95156
Ankrd22	1.94923
Nr6a1	1.9267
Zfp719	1.92031
Zfp354c	1.91658
AA987161	1.91599
Nr1h3	1.90403
Zhx3	1.88193
Zfp235	1.87932
Zfp780b	1.87872
Prkdc	1.87026
Hist1h2bn	1.85375
Pou2f1	1.84695
Hist1h2bc	1.82304
Zfp30	1.82145
Hipk2	1.81048
Zfp606	1.80907
Hoxc13	1.77981
Egr3	1.77607
Bcl11a	1.75897
L3mbtl3	1.74483
Foxq1	1.74157
Hmga2	1.73854
Ncoa7	1.73545
Zfp748	1.73325
Zbtb3	1.72524
Acrbp	1.71698
Zfp775	1.70945
Zfp189	1.70369
Zfp689	1.69559
Zfp369	1.68931
Zfp52	1.67834
Zbtb40	1.66804
Klf12	1.66551
Crem	1.65968
Poli	1.65925
Hist1h4j	1.65756
Zfp398	1.6553
Zfp790	1.65376
Csdc2	1.65107
1700049G17Rik	1.6502
Hmbox1	1.63664
Sqrdl	1.636
Carf	1.61485
Zfp27	1.60237
Mlh3	1.60063
Tert	1.59366
Pot1b	1.59013
A530054K11Rik	1.57138
Zfp74	1.55855
Zfp3	1.55212
Zfp202	1.55108
Mitf	1.54079
Zxda	1.53556
Fhl1	1.52517
Nfia	1.51029
Zscan12	1.50749
Sfmbt1	1.50519
Zfp677	1.49577
Zfp169	1.49242
Prox2	1.48314
Rgs2	1.47631
Zfp472	1.47129
Zfp318	1.47028
Hist1h1b	1.47015
Creb5	1.46771
Arhgap22	1.44035
Alx1	1.43224
Maml3	1.42622
Grhl3	1.42323
Hist1h1a	1.42247
Arid3a	1.41205
Bahcc1	1.41135
Irf7	1.40914
Hist1h2bp	1.40576
Glis1	1.39424
Zfp11	1.38613
Pcdhb16	1.37607
Prdm9	1.37518
Zfp446	1.34668
Rfx3	1.34457
Zscan20	1.34254
Hist1h2ak	1.33216
Maf	1.32334
Prrx2	1.32043
Zfp597	1.31769
Hist3h2ba	1.31186
Hist1h1d	1.30783
Homez	1.28631
Lama3	1.28566
Zfp184	1.28103
Msx1	1.2787
Hspa1l	1.23641
Hic2	1.22446
Hist1h2ah	1.20977
Ankrd44	1.20856
Rps6ka5	1.20856
Parp14	1.20802
Iqcd	1.19453
Zik1	1.18836
Zfp667	1.18477
Tigd5	1.16541
Hist1h4b	1.15545
Hist1h2bl	1.15295
Zfp758	1.15029
Phf21b	1.13811
Irf5	1.13744
C030039L03Rik	1.13743
Aste1	1.12677
Sp7	1.10783
Dnmt3b	1.10523
Rtn1	1.10459
Zfp81	1.10351
2810021J22Rik	1.1009
Lcorl	1.09629
Myb	1.0847
Isl2	1.06292
Morn1	1.05595
Zfp82	1.03996
Polq	1.00326
Zfp382	0.99561
Sp4	0.988237
Zfp595	0.987457
Zfp418	0.978158
Zbtb46	0.973458
Cxxc5	0.972182
Arhgef15	0.968665
Hoxa10	0.956895
Nanos1	0.914767
Hist2h2be	0.910864
Hist1h2ab	0.907824
Adrb2	0.907525
Zfhx2	0.894583
A630089N07Rik	0.893459
Sycp3	0.88756
Zfp354a	0.880503
Mef2b	0.872496
Tigd3	0.870196
Bcl11b	0.867247
Birc3	0.853677
Il15	0.84231
Hist4h4	0.838117
Lyl1	0.82841
Lhx6	0.822329
Sfmbt2	0.814842
Zfp459	0.813128
Sox12	0.809563
Rora	0.807989
Zfp39	0.797704
Twist2	0.793218
Nrg1	0.792304
Ybx2	0.787974
Mzf1	0.78123
Pnldc1	0.768197
3300002I08Rik	0.768089
5830417I10Rik	0.763987
Zbtb37	0.76325
Sall2	0.761602
Zfp2	0.742399
Hist2h4	0.732833
Kbtbd8	0.731577
Zfp112	0.726921
Hoxa7	0.722007
Hist1h4a	0.719703
Scml2	0.718599
Gpr97	0.708989
Rel	0.703342
Zfp40	0.696714
Aire	0.693112
Dlx4	0.690229
Nap1l3	0.689283
Prdm1	0.680749
Klhl10	0.66578
Hist1h2bj	0.657823
Zfp128	0.655058
Foxd2	0.643472
Zfp108	0.624549
Zfp473	0.62147
Nanog	0.608463
Fosl1	0.608275
Taf9b	0.599748
Rorc	0.599261
Hist1h4h	0.598564
Glrp1	0.598512
Hoxc6	0.598103
Rsl1	0.594108
Dlx1	0.591575
Fosb	0.577801
Zfp563	0.576893
Bach2	0.570803
Phxr4	0.564008
Ankrd53	0.559824
Npr1	0.558794
Camk4	0.551281
Hist1h4f	0.544364
Lin28b	0.543971
Zfp708	0.543532
Atoh8	0.540831
Zfp287	0.521012
Tbx6	0.515855
Nfatc4	0.512161
Pogk	0.511188
Rhpn2	0.51013
Tgfb1i1	0.509858
Eaf2	0.50848
Nod2	0.505905
Lrfn1	0.504761
Aff3	0.494553
Zfp273	0.486009
Zfp759	0.472138
Hist1h3b	0.471825
Eid2	0.469938
Hoxc8	0.466609
Hist1h4c	0.465728
2410018L13Rik	0.462926
Zfp456	0.455774
Zfp786	0.44965
Dppa2	0.44475
Ppargc1b	0.438271
Ankrd42	0.436288
Zfp558	0.433815
Hmga1	0.432596
Hes7	0.427794
Hoxc4	0.424724
Hsf4	0.419548
Zfp449	0.417404
Zfpm2	0.408314
Sp8	0.396645
Kcnh2	0.39465
Npas3	0.394412
Pax3	0.391777
Hist1h3a	0.390597
Tceal1	0.390458
Esr1	0.386804
Jazf1	0.384224
Zfp612	0.383952
Hist1h3f	0.382396
Igf2bp1	0.36925
Rorb	0.368735
Zfp455	0.36661
Dach1	0.365141
Zfp37	0.355
Lbx2	0.345418
Isl1	0.34254
Sox5	0.335967
Zbtb32	0.328704
Esx1	0.324221
Prrx1	0.319207
Ppp1r12b	0.318489
Klf1	0.310489
Sla2	0.309543
Zfp712	0.30543
Zfp109	0.298942
Hils1	0.298676
Zfp174	0.298515
Tox	0.296011
Hoxb13	0.295634
Hlx	0.291901
Hist1h2bh	0.289694
Sox15	0.28565
Sycp1	0.283622
Zfp14	0.278778
Nrip2	0.273183
Myod1	0.268458
Cdkn1c	0.266918
Hist1h2bb	0.266504
Foxa3	0.264535
Pygo1	0.260206
Hist1h2bk	0.259577
9030624G23Rik	0.258309
Zfp458	0.243181
Zim1	0.241024
Npas1	0.238412
Atf7ip2	0.238086
Lcor	0.237143
Mlxipl	0.236903
Musk	0.236893
Cntn1	0.230607
Foxl1	0.227017
Notch4	0.226161
Zfp619	0.221816
Dmbx1	0.219913
Apol6	0.219667
Mesp1	0.219636
Sec31b	0.215097
Cyp27b1	0.214767
Nr4a3	0.206034
Tcfl5	0.205374
Pou5f2	0.201726
Hoxa9	0.200478
Rab37	0.200433
Kcnip3	0.200122
Ciita	0.193466
Pax9	0.19321
Hist1h2af	0.18659
Pla2g4c	0.185981
Sp110	0.176407
Nr3c2	0.169367
Zeb2	0.168519
Hdac9	0.16759
Ankrd7	0.162623
Pbx4	0.161182
Cited1	0.156252
Nlrc3	0.154095
Zeb1	0.152788
Nkx6-3	0.145559
Fank1	0.142355
Hnf1a	0.142141
Tbx2	0.133266
Zfp457	0.13299
Sp100	0.130217
Pde8a	0.128701
Trp73	0.126093
Spem1	0.125886
Zfp711	0.125492
Pou1f1	0.12415
Bnc2	0.123998
Igsf9b	0.122805
Ankk1	0.121172
Pard3b	0.121172
Esr2	0.115576
Kcnh3	0.11454
Pou2f3	0.111423
Pitx2	0.108312
Spdef	0.105968
Pknox2	0.103193
Zscan10	0.102599
Hoxc10	0.101873
Hist1h2bf	0.101304
Ppara	0.100863
Pou3f1	0.100346
Stxbp6	0.10003
Gdf9	0.0957051
Eomes	0.0931635
Pou2af1	0.093119
Caskin1	0.087623
Zfp811	0.0850746
BC024139	0.0819681
Asb5	0.0819437
Foxa1	0.0814486
Ccdc79	0.0805918
Sox18	0.0804123
Hoxc5	0.0793821
Zfp114	0.0773932
Hey2	0.0771253
Nr1i3	0.0766312
Hopx	0.0720237
Nostrin	0.0716044
Msh4	0.0703085
Tcf15	0.0694893
Zfp354b	0.069387
Ascl2	0.0674664
Trpv2	0.0630499
Pou2f2	0.062839
Sox2	0.0615717
Nrg2	0.0614309
Abra	0.0612698
Pycard	0.0602299
Hhip	0.0595929
Vgll2	0.0590215
Stat4	0.0577835
Poln	0.057131
Msx3	0.0567505
Spib	0.0547085
Ebf1	0.0528465
Il1rl1	0.0528184
Rarb	0.0517165
Tnp1	0.0512465
Efcab3	0.0498422
Tbr1	0.0490146
Ccdc81	0.0479338
Zfp575	0.0477877
Trpc6	0.0474025
Pitx3	0.0472379
Zfp57	0.0470937
Prrt1	0.0465403
Etv1	0.0460533
Hsf2bp	0.0452697
Mesp2	0.044693
Rbpjl	0.043794
Zic2	0.043744
D130040H23Rik	0.043419
Brdt	0.0429681
Nr1i2	0.0427216
1700012L04Rik	0.0408225
Snai3	0.040714
Gata2	0.0401442
Pou4f1	0.0397315
Asb4	0.0395094
C530008M17Rik	0.0378024
Ascl5	0.0377986
Cd300a	0.0374514
Smarca1	0.0372923
Asb10	0.0371555
Tceal8	0.0366945
Ankrd6	0.0356765
Insm2	0.0350712
Hepacam	0.0349603
Sohlh1	0.0339254
Foxp3	0.0329402
Pparg	0.0328094
Btg4	0.0326953
Batf2	0.0318468
Foxh1	0.0313789
Hsf5	0.0312141
Zfhx4	0.0311251
Hivep3	0.0311062
Ankrd55	0.0304042
Ikzf4	0.0303787
Ascl3	0.0303566
Tlx2	0.0298909
Pax6	0.0294367
Hist1h1t	0.0291589
Cdx4	0.0273743
Obox3	0.0269886
Tnf	0.0264138
Rfpl4	0.0260358
Il4	0.0258968
Nhlh1	0.0258526
Hes2	0.0256623
Grm1	0.0246998
Adcy1	0.0246729
Ldb2	0.0244071
Dmrtb1	0.0241018
Hic1	0.0239444
Hes3	0.0238721
Lhx1	0.0233801
Lhx4	0.0233727
Rhox12	0.0229217
Neil2	0.0226033
Alx3	0.0219274
Tnni3k	0.0213984
Smc1b	0.0212196
Pou4f2	0.0203901
Creb3l1	0.0192259
Ascl4	0.0188686
Tigd4	0.0188187
Foxa2	0.0182543
Lhx3	0.0182159
Ifng	0.018087
Barhl1	0.0176263
Zfp641	0.0175049
Ankrd45	0.017377
Obox5	0.0166395
Zfp709	0.0162754
Tcf23	0.01597
Sox10	0.0157993
Zfp618	0.0150847
Mpl	0.0146257
Ern2	0.0145519
Ahrr	0.0138404
Neurod2	0.0136639
Spz1	0.0136359
Ppp1r16b	0.0134655
Svep1	0.0134474
Rax	0.0130803
Smyd1	0.0129908
Foxr1	0.0128642
Sfrp4	0.0124181
En2	0.0122315
Kcnh1	0.0120574
Lef1	0.0118421
Dpf3	0.0115753
Khdrbs3	0.0115325
Cxxc4	0.0115156
Lmo2	0.01149
Nkx6-2	0.0114478
Trim66	0.0111885
Tbx1	0.0109963
Foxg1	0.0108564
Npas2	0.0103499
Trpc5	0.0103087
Dll3	0.00990836
Dmc1	0.00983821
Neurog2	0.00966702
Creb3l3	0.00956242
Tle4	0.00949787
Tbx20	0.00938691
Mixl1	0.00936295
Magel2	0.00927988
Zic5	0.00899362
Setbp1	0.00873177
Dlx2	0.00866631
Hoxd12	0.00861523
2610305D13Rik	0.00836852
Kcnma1	0.00825607
Alx4	0.00823824
Irf8	0.00772232
Nr1h5	0.00755971
Zfp182	0.00721123
Bmp15	0.00712732
Trpc7	0.00653818
Gata4	0.00643413
Lmx1a	0.00642055
Ttbk1	0.00627418
Rex2	0.00546048
Cdyl2	0.00539903
Rfx4	0.00526063
Runx1t1	0.00520925
Esrrb	0.0047243
Irf4	0.00466175
Onecut3	0.00465579
Zfp300	0.00460107
Cecr6	0.00440168
Zbtb16	0.00426887
Ebf2	0.00394631
Lhx9	0.0037967
Ctnnd2	0.0036044
Pgr	0.00311102
Obscn	0.00310069
Foxp2	0.00308696

## Sheet: ST10
Supplementary Table 10: List of TFs expressed in GC primed HC11 MECs (P) (>0 FPKM)
Gene ID	P_FPKM
Rpl7	1527.94
Rps10	1345.57
Hsp90ab1	1094.35
Rpl6	935.324
Pfn1	831.947
H3f3b	720.908
H3f3a	719.794
App	574.109
Aplp2	489.747
Ctnnb1	457.923
Eif4a1	379.475
Ddx5	366.497
Btf3	365.708
Cpe	360.327
Sox9	353.181
Wfdc3	311.61
Tceb2	291.254
H1f0	258.365
Rab7	254.402
Gpx4	233.074
Aes	229.371
Hmgn1	212.007
Pcbp1	211.953
Srebf1	205.527
Pdia6	200.921
Cnbp	186.887
Eif4b	181.36
Junb	181.235
Morf4l1	179.168
Edf1	178.903
Polr2f	177.877
Eif4a3	175.148
Ppp2ca	173.606
Irx1	172.198
Nedd8	169.424
Snd1	162.099
Ifitm3	158.205
Cbx3	153.158
Cebpb	152.104
Foxc1	150.691
Ddb1	147.051
H2afz	143.998
Hsbp1	142.055
Snrpb	139.866
Cenpb	139.269
Irx2	137.508
Tsc22d1	136.38
Tax1bp3	135.13
Ddx3x	133.889
Sumo1	133.144
Hnrnpu	132.749
Id2	130.436
Ybx1	129.802
Hmgb1	129.407
Nfe2l1	129.352
Morf4l2	129.227
Nono	128.187
Arpc5	125.286
Tcf25	121.764
Pcbp2	117.923
Zfp36l1	116.464
Tsc22d3	116.292
Ndufa13	115.073
Nfix	112.924
Gtf2i	112.398
Rbm39	111.082
Cct4	109.174
Lsm4	107.957
Cdk4	106.305
Tcp1	105.054
Rab1b	104.707
Nr2f6	103.86
Psmc5	102.503
Ran	102.389
Ehf	102.003
Cebpd	101.145
Phb2	98.9843
Maged1	98.9803
Fus	98.9485
Chmp1a	98.1927
Lmo4	97.901
Stat3	97.5563
Sirt7	95.1626
Btg1	95.0945
Rab15	94.5002
Vps28	93.5986
Agrn	91.4486
Yap1	90.9925
Ranbp1	88.6705
Mbtps1	88.1208
Dazap2	85.8763
Ldb1	84.6733
Ccnl2	83.6566
Tsc22d4	83.5872
Bzw1	83.5447
Drap1	83.3262
Scand1	82.5505
Basp1	82.091
U2af1	79.4773
Gatad1	79.4031
Rab25	79.1833
Chd4	78.7448
Ctbp1	78.181
Atxn10	77.8566
Trps1	77.519
Bola2	77.4949
Hmgn3	77.2206
Rab8a	76.1174
Cdkn2a	75.9356
Mafg	75.5891
Pcna	75.3621
Zc3h11a	75.1416
Trpv4	75.0202
Taf10	73.7984
Mrpl53	72.333
Set	72.2098
Tceb1	72.0039
Tob1	71.6459
Ewsr1	69.2527
Polr2j	68.944
Barx2	68.7296
Nucb1	68.0462
Tbrg1	67.894
Trim28	67.823
Rarg	67.4451
Trip6	67.3391
Ets2	67.2878
Ugp2	66.9037
Sox4	66.6952
Son	66.3856
Smarcd2	66.1607
Vps25	65.7672
Ctnnd1	65.6891
Sf3b2	65.1113
Tsnax	64.3046
Snf8	63.3201
Polr2g	62.0606
Hmgn2	62.0363
Xbp1	61.8523
Tef	61.7945
Rbbp7	61.2545
Cbfb	61.1313
Mbd3	60.4329
Mtpn	59.8523
Hmgb2	59.5629
Elof1	59.2997
Fscn1	59.1122
Sfpq	58.7875
Sf1	58.355
Naca	57.3416
Polr2e	56.7618
Cops5	56.3549
Top1	56.2193
Tcea1	56.0799
Maz	55.2176
Tnfrsf1a	55.1139
Vgll4	54.9098
Ssbp3	53.5195
Npm3	53.3369
Trp53	53.3249
Per1	53.265
Pitx1	53.1447
Lsr	52.6886
Ppp4r2	52.6598
Dnajb6	52.4518
Thrap3	52.4342
Khsrp	52.2443
Ncl	51.9125
Hdac3	51.7615
Nr1h2	51.5954
Zfp207	51.2511
Cbx1	51.25
Farsa	51.1759
Neo1	50.9924
Ostf1	50.1754
Gatad2a	49.9451
Zfp740	49.7528
Klhdc3	49.743
Zfand6	49.4872
H2afy	49.4166
Mxd4	49.3751
Tspyl1	49.3427
Polr2l	49.2661
Creb3	48.9622
Sin3b	48.9333
Hdac2	48.8658
Nkd2	48.5569
Esrra	48.0813
Rab18	48.0256
Ssrp1	47.5601
Nfic	47.5199
Ing4	47.377
Nap1l4	47.3
Irf2bp2	46.9168
Rnf4	46.8638
Rbpj	46.6974
Jun	45.5606
Hdac5	45.4353
Sra1	45.3575
Banf1	45.349
Cbx6	45.3119
Bola3	45.2871
Tfdp1	44.9567
Dnttip1	44.9348
Gtf2h5	44.9197
Churc1	44.7731
Ppp1r1b	44.7494
Rbbp4	44.5047
Adnp	44.0241
Mta2	43.9322
Dhx9	43.8873
Pa2g4	43.6463
Brd7	43.6183
Foxp1	43.5587
Ell	43.4895
Prmt1	43.4608
Atn1	42.4717
Chd3	42.4425
Id1	42.4195
Tcf3	42.3045
Rpl7l1	42.2962
Smarcb1	42.1254
Polb	41.9441
Ets1	41.9438
Safb2	41.6809
Ankrd11	41.452
Timm44	41.3477
Baz1b	41.2508
Atf5	40.9408
Mtdh	40.8044
Irf6	40.7597
Tsn	40.6961
Ctnnbip1	40.4165
Ssbp4	40.3309
H2afj	40.2873
Eif5b	40.2755
Stat6	40.0025
Smarca5	39.8177
Mbd2	39.3684
Strap	39.3539
Zfand3	39.2147
Rab11a	39.0258
Cd99l2	38.8218
Eid1	38.7808
Usf2	38.6204
Smarca4	38.3766
Suds3	38.2756
Zfp239	38.2427
Polr2c	38.2252
Pole4	38.0578
Cbx4	37.9233
Nrbf2	37.798
Sufu	37.7715
Nfib	37.7362
Gtf2e2	37.3973
Cdk8	37.1516
Pnrc2	36.8896
Hmg20b	36.863
Tsg101	36.8603
Ankrd46	36.8375
Vps72	36.7226
Traf7	36.7052
Acin1	36.596
Fzd1	36.5591
Ubtf	36.3992
Rnf6	36.377
Keap1	36.3492
Fosl2	36.271
Tle3	36.2637
Ruvbl2	36.1665
Grhl1	35.8547
Yy1	35.6135
Pfdn1	35.6068
Trpv6	35.5046
Tardbp	35.3498
Zmiz1	35.2966
Ccnl1	35.0638
Ythdc1	35.0032
Smarce1	34.6202
Utp3	34.6164
Taf5l	34.6044
Rela	34.2725
Polr2k	34.2652
Pole3	34.1005
Usf1	34.0208
Prkab1	33.8834
Pbx1	33.7938
Calcoco1	33.7214
Nab2	33.6112
Ddx54	33.5506
Zfand5	33.4791
Phf23	33.4016
E2f4	33.3975
Klf13	33.3579
Bckdha	33.2433
Wnk1	32.8472
Elp2	32.8201
Thap3	32.7677
Rfc2	32.7523
Pes1	32.7251
Maf1	32.6633
Btg2	32.6535
Cggbp1	32.5729
Irx5	32.472
Hif1a	32.3518
Rab35	32.3154
Smad3	32.2856
Foxp4	32.1622
H2afv	32.0522
Ap3d1	31.8716
Nfkb1	31.6866
Purb	31.6215
Xab2	31.4855
Polr2d	31.4805
Rhog	31.4746
Max	31.4161
Ehmt2	31.2447
Cxxc1	31.2258
Srebf2	31.1409
Hp1bp3	31.0816
Cnot8	31.0656
Ipo7	30.9528
Hbp1	30.9526
Id4	30.8615
Mybbp1a	30.7943
Irf3	30.6792
Hes6	30.641
Rsrc1	30.6328
Phkb	30.5481
Top3b	30.5405
Prpf6	30.5021
Znrd1	30.475
Nfat5	30.3229
Aff4	30.2412
Carhsp1	30.2319
Bcl6	30.2294
Tgfb1	30.2102
Med21	30.1988
Ppp1r13l	29.725
Ilf3	29.5812
Aip	29.5012
Pqbp1	29.4916
Zmat2	29.4039
Nfe2l2	29.3377
Sirt2	29.2368
Rybp	29.1594
Zbtb7b	29.1386
Mcm7	29.016
Dek	28.8982
Snai2	28.8153
Actl6a	28.6429
Foxk2	28.5567
G3bp2	28.526
Myd88	28.5119
Hmg20a	28.5116
Gtf3c2	28.4692
Nr1d1	28.4429
Scaf1	28.3331
Taf13	28.239
Wrnip1	28.1612
Gtf2a2	28.0703
Huwe1	27.8772
Phf5a	27.8234
Cdc5l	27.7889
Gtf2f1	27.7464
Med30	27.7384
Hist1h1c	27.6281
Pygo2	27.6135
Phf10	27.5425
Mapk14	27.4894
Cops2	27.4869
Rara	27.4494
Smarcc2	27.4071
Dnmt1	27.3099
Tead3	27.045
Med20	27.0156
Zfp395	26.801
Smc1a	26.7712
Gtf2b	26.7339
Chrac1	26.6684
Nfyc	26.5136
Cic	26.5015
Hdgfrp2	26.4854
Hey1	26.4681
Nfkbiz	26.4614
Inppl1	26.4493
Rab12	26.429
Shox2	26.4088
Cnot6	26.392
Mars	26.3762
Marcks	26.3732
Egr1	26.3595
Mta1	26.2846
Foxd1	26.1475
Ccar1	26.1266
Zfp771	26.0476
Isca1	25.9306
Ruvbl1	25.7302
Grhl2	25.5919
Suv420h2	25.5161
Vps36	25.3846
Ash2l	25.3729
Abtb1	25.2707
Thap11	25.2571
Klf5	25.1279
Fubp1	25.0092
0610010K14Rik	24.9977
Dlx5	24.9591
Mapk8ip1	24.8337
Med15	24.7371
Polr2b	24.645
Zmynd11	24.6283
Sod2	24.591
Cdk9	24.5217
Hipk1	24.4786
Pcmtd2	24.4331
Rxra	24.3035
Sertad1	24.2279
Bmi1	24.1656
Gpbp1	24.1595
Fbxo18	24.1033
Tbl1x	24.0905
Dpf2	24.0743
Psmd10	24.0596
Nab1	24.015
Ilf2	23.8233
Ncoa5	23.8019
Mlx	23.7176
Ascc1	23.6017
Zfp36l2	23.5983
Mta3	23.5517
Wasl	23.5114
Elf5	23.4196
Arnt	23.4177
Thap7	23.3747
Htatsf1	23.3733
Taf9	23.3637
Nfatc3	23.3423
Slbp	23.2324
N6amt2	23.1855
Suz12	23.1617
Polr2h	23.1145
Fabp4	23.0788
Ctcf	23.067
Gba	23.0516
Ttc3	23.0255
Irf2bp1	22.9546
Ankrd10	22.7862
Jak3	22.757
Erf	22.7412
Ripk4	22.7209
Mkl1	22.6803
Ncor1	22.6677
Pias4	22.6023
Anks3	22.5651
Eya2	22.5494
Sp1	22.4763
Crcp	22.338
Cnot2	22.113
Pcdh1	22.0506
Akap8l	22.0381
Sap30bp	22.0237
Ddit3	22.0235
Mbd6	21.9651
Bola1	21.9524
Hist3h2a	21.9318
Sorbs3	21.8837
Taf11	21.8399
Smad4	21.8185
Nfx1	21.7552
Prpf19	21.7547
Pdcd2	21.6904
Fos	21.6277
Tlr3	21.5459
Ppard	21.5158
Zkscan3	21.5008
Klf6	21.4563
Mllt1	21.333
Elf3	21.2241
Cnot3	21.2044
Phf12	21.1817
Cebpg	21.1599
Brd1	21.0259
Ubn1	20.8912
Tgif1	20.8818
Irf2	20.7838
Klf3	20.6797
Med4	20.6193
Carm1	20.5118
Akap8	20.4872
Mllt6	20.4438
Rrn3	20.429
Wwtr1	20.4082
Med13l	20.3784
Gspt1	20.2616
Zfp91	20.2575
Zfp422	20.2288
Tubg1	20.2254
Asb8	20.165
Hes1	20.1446
Clock	20.1431
Parp1	19.8698
Ssbp1	19.8484
Ing1	19.8323
Zbtb20	19.8262
Rnf2	19.7734
Polr3c	19.7654
Stat5a	19.7426
Hdac11	19.7158
Dbp	19.6965
Dr1	19.6764
Psip1	19.6458
Unc45a	19.6199
Hsf1	19.599
Thra	19.5429
Yeats4	19.4727
Dnajb12	19.4145
Nfil3	19.3559
Cdkn2c	19.2394
Alg1	19.208
Sin3a	19.1236
Trrap	19.0887
Klf2	19.0553
Ciao1	19.0508
Sltm	18.9402
Klf10	18.9357
Bcl3	18.8774
Mef2d	18.8528
Slk	18.8346
Pcgf3	18.8122
Smarca2	18.8047
Ezh1	18.7162
Asxl1	18.7024
Zfp219	18.6529
Dedd	18.6169
Uhrf2	18.6107
Med17	18.5441
Men1	18.5342
Gmcl1	18.4981
Elf1	18.4263
Med24	18.3946
Pgam5	18.3066
Ezh2	18.2946
Ppp1r12c	18.288
Tle2	18.2769
Pcgf2	18.1701
Pus1	18.1679
Mafk	18.1658
Zscan21	18.1651
Zfp276	18.1529
Gtf2h1	18.1283
Atf1	18.0685
Zbtb7a	18.0431
Prmt5	18.0403
Parn	17.995
Cdk2	17.9642
Sertad2	17.9516
Bclaf1	17.9376
Terf2	17.9145
Rai1	17.8932
Ppp1r10	17.8607
Mapk6	17.8435
Ikbkb	17.737
Hist1h2bc	17.7168
Elp3	17.7156
Usp8	17.7113
Pcgf1	17.6907
Pmf1	17.6832
Atp6v0a1	17.679
Rab11b	17.673
Ecsit	17.4639
Dlc1	17.4563
Etv6	17.4187
Setdb1	17.3856
Pias3	17.3806
Gtf3c1	17.3432
Cand1	17.3365
Fubp3	17.3338
Zfp212	17.3188
Mms19	17.2902
Cdkn2b	17.251
Rere	17.2374
Nr4a1	17.1851
Bcl10	17.1478
Mier2	17.1432
Ankib1	17.0383
Ndnl2	16.9733
Bpnt1	16.96
Rabgef1	16.9237
Zfp260	16.8919
Polr2a	16.8363
Nfya	16.8236
Aebp2	16.8132
Sertad3	16.7835
Prkrir	16.7677
Hmgb3	16.7602
H2afx	16.7153
Chd8	16.7038
Ncoa3	16.6903
Rbms1	16.688
Srf	16.6759
Papd5	16.6412
Gcdh	16.6388
Hcfc1	16.5928
Ppfibp1	16.5155
Sirt6	16.4617
Ppp1r8	16.4022
Foxo4	16.3966
Lrpprc	16.3014
Pi4ka	16.2762
Smarcc1	16.2744
Med6	16.2695
Rxrb	16.2256
Phf3	16.1956
Tbp	16.183
Phf2	16.1691
Polr3h	16.1519
Mpg	16.147
Tox4	16.1127
Crebzf	16.1052
Med31	16.0764
Maml2	16.0546
Zfp579	16.0061
Rhpn2	16.0033
Pelp1	15.9895
Hat1	15.9687
Eaf1	15.9401
Baz2a	15.923
Crtc1	15.8782
Cpsf6	15.8137
Gtf2ird1	15.7741
Topors	15.7657
Cbx5	15.765
Zfp777	15.7643
Polr3k	15.7287
Zfp787	15.7002
Pias1	15.629
E2f5	15.6215
Sox8	15.5805
Tceb3	15.5743
Smarcd3	15.5581
Hif1an	15.4558
Yaf2	15.3748
Phf20	15.3214
Rfc1	15.2836
Ehmt1	15.2482
Xrcc6	15.1878
Sp3	15.139
Hipk3	15.1382
Zfp445	15.1358
Tcf12	15.0599
Aff1	15.0349
Tanc1	15.0175
Ipo9	14.9436
Hexim1	14.9318
Senp2	14.848
N6amt1	14.8401
Neil1	14.8145
Hr	14.8088
Trib3	14.7886
Pura	14.7485
Id3	14.7266
Ankrd54	14.714
Rnf14	14.6957
Smad1	14.6774
Gtf2f2	14.5943
Cebpa	14.5765
Notch1	14.5068
Med28	14.4942
Dmtf1	14.479
Xpa	14.4702
Ankfy1	14.4486
Arhgef10l	14.4008
Zfp414	14.3553
Brpf1	14.2999
Snapc2	14.2305
Lsm10	14.1786
Rab13	14.1217
Tcerg1	14.1183
Notch2	14.0179
Ctbp2	14.0095
Otud7b	13.9642
Zfp617	13.9592
Ptrf	13.9582
Hoxa3	13.9512
Mbd1	13.8814
Hira	13.8494
Xrcc1	13.8292
Zfp263	13.8273
Wdtc1	13.8042
Esf1	13.7903
Ccna2	13.7847
Preb	13.7619
Foxj3	13.7187
Ercc3	13.7146
Zkscan17	13.7111
Zfp191	13.7075
Ep300	13.7063
Mdm4	13.6977
Abca3	13.6968
Sox13	13.6365
Hmgcs1	13.636
Nasp	13.5789
Asb6	13.5597
C1d	13.5583
Tfb2m	13.5441
Lrrfip1	13.5328
Hoxb2	13.5163
Ccnt2	13.497
Mlxip	13.487
Tlk1	13.4833
Zfp7	13.4352
Irf1	13.4311
Rbbp6	13.4145
Zfp326	13.3734
Mbtd1	13.2543
Gtf3c5	13.2339
Terf2ip	13.2058
Tcf20	13.1865
Polg	13.1649
Tlk2	13.1498
Zkscan1	13.1462
Cdc73	13.1039
Zfml	13.0899
Phf13	13.0186
Xpc	13.0136
Foxk1	13.0049
Zfp746	12.9898
Per2	12.9832
Klf9	12.9405
Scmh1	12.9156
Pias2	12.8787
Gata3	12.8663
Pbx2	12.8459
Fah	12.842
Phtf1	12.8396
Dmap1	12.7922
Dnajc2	12.7761
Xrcc5	12.7666
Fiz1	12.7464
Chd2	12.6772
E4f1	12.6553
Tanc2	12.6342
Ankmy2	12.6048
Runx2	12.5824
Surf6	12.5616
Sema4b	12.5354
Zmym2	12.4882
Cbx2	12.466
Fbxl19	12.4038
Rb1cc1	12.3767
Ercc2	12.3546
Mxi1	12.3058
Pcgf6	12.26
Taf8	12.2161
Polr3d	12.1923
Ccdc117	12.1744
Myef2	12.1601
Parp2	12.1509
Ell2	12.145
Skiv2l	12.135
Gtf3a	12.1299
Arid1a	12.1147
Msh6	12.1123
Rfc5	12.1016
Tmpo	12.0915
Zbtb4	12.085
Brd8	12.0848
Zfp768	12.0047
Cdc42se2	12.0031
Mdfic	11.9606
Zfp282	11.9571
Per3	11.949
Gpatch8	11.9273
Bptf	11.9217
Ercc1	11.8941
Tbl1xr1	11.884
Taf12	11.8677
Tbx15	11.8635
Ptges2	11.837
Ring1	11.8349
Smg6	11.8208
Mcm3	11.7639
Mef2a	11.757
Gabpa	11.7438
Ppp1r13b	11.6878
Myc	11.6772
Runx1	11.6551
Ascc2	11.618
Kin	11.5604
Med26	11.5566
Runx3	11.5513
Mnat1	11.5485
Dedd2	11.5165
Terf1	11.5055
Smarcd1	11.4901
Tpbg	11.4818
Camta2	11.4746
Phf21a	11.4241
Ccnh	11.4143
Map3k10	11.4021
Ccnk	11.4015
Lyar	11.3988
Cabin1	11.3969
Cdca7l	11.3667
Stat5b	11.3517
Sap130	11.3091
Nr3c1	11.2993
Zbed3	11.241
Ogg1	11.2287
Dkc1	11.2026
Mvk	11.1969
Gmeb2	11.1886
Med8	11.1664
Mlh1	11.1496
Polrmt	11.0998
Msh2	11.0822
Deaf1	11.0556
Ncoa2	11.0489
Zfp131	11.0361
Elf2	11.0244
Patz1	11.0144
Phf20l1	10.9983
Zfp316	10.9674
Trim27	10.9616
Mkl2	10.9556
Mrps31	10.9431
Ankrd16	10.9272
Rfxap	10.7888
Gzf1	10.7816
Elk3	10.7242
Med16	10.6767
Fem1b	10.6616
Mier1	10.6576
Tbx18	10.6092
Ankrd52	10.6015
Zfp148	10.5842
Zfp672	10.5007
Ercc5	10.4886
Crebl2	10.4797
Zfp319	10.4633
Ep400	10.4502
Zdhhc13	10.4115
Rcor3	10.4055
Med13	10.4051
Crebbp	10.3945
Phc1	10.3896
Sirt4	10.3751
Hsf2	10.3652
Yeats2	10.3632
Ikbkg	10.3431
Leo1	10.3189
Taf2	10.3165
Whsc1l1	10.3143
Poll	10.3084
Snip1	10.282
Irak2	10.2687
Zfp146	10.2421
Mllt10	10.2332
Suv420h1	10.223
Wwp1	10.213
Smarcad1	10.1619
Lmo1	10.1442
Tead2	10.1425
Chd9	10.068
Uimc1	10.0429
Cd3eap	10.022
Ints12	10.0197
Zfp251	9.97734
Foxo6	9.96502
Nthl1	9.9609
Polm	9.95976
Hoxb3	9.95779
Ctps2	9.93773
Hoxb9	9.93721
Pml	9.8974
Stat1	9.87074
Bbx	9.86927
Zfp46	9.82178
Mycbp	9.7998
Zfp655	9.79963
Med23	9.79772
Maml1	9.7798
Xrcc3	9.72963
Rb1	9.66204
Med29	9.61891
Lig3	9.59813
Dtx2	9.58501
Nfkbib	9.57246
Epc1	9.55811
Eya3	9.53486
Cask	9.52468
Mef2c	9.51416
Clip2	9.49093
Creb1	9.48602
Jmjd1c	9.48151
Socs6	9.46613
Arntl	9.45766
Zfp809	9.44752
Top2a	9.41849
Dip2a	9.4052
Gatad2b	9.38551
Srxn1	9.38157
Pdcd11	9.34983
Rbm15b	9.34894
Tfam	9.34285
Rexo1	9.3271
Nfe2l3	9.31198
Riok2	9.30406
Ankrd49	9.25678
Zfp688	9.24912
Tsc22d2	9.21
Zfp64	9.20374
Chd6	9.20321
Klf7	9.20152
Ppargc1a	9.17322
Dlx6	9.15983
Fgfbp1	9.14601
Znfx1	9.14318
Zfp275	9.13589
Snx13	9.1323
E2f6	9.12463
Mtf2	9.08634
Nfxl1	9.08331
Rcbtb1	9.06945
Rai14	9.04924
Taf4a	9.0438
Pawr	9.04248
Zfp451	9.04147
Zhx3	8.99567
Ankhd1	8.97845
Sirt3	8.9756
Arid4b	8.9502
Jrkl	8.94732
Dmrta2	8.91458
Rbak	8.91273
Ddx20	8.90675
Foxj2	8.90074
Gtf2e1	8.89738
Zfp687	8.88213
Hdac8	8.83232
Adar	8.80763
Med12	8.78248
Pot1a	8.78238
Med7	8.77707
Ankra2	8.7103
Dnajc18	8.69986
Smug1	8.63118
Asf1a	8.56602
Nbn	8.56592
Chd1	8.56571
Cbfa2t2	8.55855
Phf14	8.51573
Rcor2	8.50506
Rfx1	8.49734
Rab2b	8.47068
Notch3	8.46442
Zfp62	8.45834
Irx3	8.41218
Tgif2	8.41195
Sec14l2	8.40397
Tspyl2	8.3984
Zfp397	8.37755
Habp4	8.3705
Ripk2	8.35688
Mcm6	8.35361
Ccnc	8.34574
Tle6	8.31803
Fhl2	8.29849
Zzz3	8.2774
Pogz	8.25685
Hoxb6	8.24896
Fen1	8.22821
Zfp524	8.1961
Zkscan14	8.19483
Adnp2	8.16242
Hdac10	8.15291
Zbtb9	8.13819
Mcm5	8.12689
Klf16	8.12387
Supt7l	8.10722
Snai1	8.10028
Rbl2	8.07784
Tmem38b	8.06851
Zfp426	8.0407
Arhgef11	8.04015
Zfp653	8.01951
Rfx5	8.00474
Creb3l2	7.99543
Snapc3	7.98965
Trim33	7.98026
Gnptab	7.97643
Prdm4	7.95324
Casz1	7.92392
Snapc1	7.92333
Hemk1	7.91336
Taf1a	7.91142
Btaf1	7.90844
Zhx1	7.90797
Zbtb48	7.88223
Rpap1	7.8658
Dnmt3a	7.85702
Zfp516	7.84213
Akap11	7.83637
Bahd1	7.82444
Mecp2	7.79345
Zbtb22	7.78875
Tgs1	7.77974
Rnf141	7.77664
Creg1	7.74495
Elk1	7.73548
Hpcal1	7.73232
Brwd1	7.72059
Ifnar2	7.69223
Zfhx3	7.67781
Fem1a	7.6607
Eya4	7.61451
Cbx7	7.60132
Dido1	7.54227
Prim2	7.5298
Ing3	7.52514
Sp2	7.51185
Nr2c1	7.50464
Mcm4	7.44481
Sirt5	7.4419
Cenpa	7.43665
Twistnb	7.41933
Nat10	7.40458
Zkscan6	7.36155
Ankrd1	7.34124
Tigd2	7.30975
Meis1	7.30831
Rtel1	7.2783
Ikbkap	7.27343
Pold1	7.25333
Zfp12	7.24612
Taf1b	7.22246
Six1	7.18334
Apbb2	7.16532
1110034G24Rik	7.14433
Dll1	7.13933
Toe1	7.13931
Cnot6l	7.13567
Jmy	7.11834
Dnajc17	7.10922
Cdt1	7.10327
Topbp1	7.09923
Eno3	7.09805
Tacc3	7.09216
Gtf3c4	7.06462
Camkk2	7.06222
Klf4	7.05216
Rem2	7.03058
Prpf4	7.02923
Polr3e	7.01629
Polh	7.0008
Taf1c	6.98385
Fbxw7	6.97796
Tfb1m	6.96775
Abca2	6.92409
Tead4	6.90975
Zfp35	6.88861
Rpa2	6.88259
Hltf	6.85422
Smarcal1	6.85099
Nmral1	6.84871
Zfp707	6.84298
Ovol2	6.82954
Ccnt1	6.82778
Zhx2	6.82006
Mettl5	6.79981
Ing2	6.77783
Atf7ip	6.76622
Snapc5	6.73937
Cdyl	6.72245
Pcgf5	6.71357
Foxj1	6.68636
Cdk7	6.6509
Zfp710	6.63192
Fem1c	6.62625
Ankrd39	6.62394
Atf2	6.61812
Nlk	6.60425
Cramp1l	6.58239
Ankrd27	6.54514
Atf6	6.53143
Taf1	6.51924
Ncapd2	6.51173
E2f1	6.50827
Pla2g6	6.50695
Zfp120	6.50406
Ssbp2	6.49478
Polr3f	6.47728
L3mbtl2	6.46767
Thoc1	6.46691
Rfc4	6.45391
Zfp580	6.4461
Tspyl4	6.44349
Snx7	6.44133
Daxx	6.41447
Zfp652	6.41202
Mafb	6.36453
Pou6f1	6.36183
Mxd1	6.34452
Zfp410	6.32608
Mier3	6.31891
H2afy2	6.30855
Ddb2	6.28996
Rcc1	6.27916
Baz2b	6.26643
Etv3	6.26219
Tcof1	6.24371
Relb	6.23609
Polr3a	6.23052
Asf1b	6.22068
Mrpl19	6.22034
Clpb	6.21878
Zbtb1	6.18768
Dcp1a	6.1737
Rabl3	6.16215
Nsd1	6.1617
Zbtb45	6.13221
Trp53bp1	6.07669
Klf11	6.06709
Plagl1	6.06337
Tle1	6.04531
Tead1	6.03683
Ncoa1	6.0351
Pole2	6.02663
Bach1	5.96089
Smad2	5.93334
2410016O06Rik	5.91233
Tshz2	5.90051
Brpf3	5.89607
Nf1	5.88868
Zfp444	5.8832
Cnot4	5.88211
Jarid2	5.88123
Hist1h4i	5.86887
Acrbp	5.8678
Phf8	5.86422
Rad17	5.83721
Hoxa5	5.83369
Zfp592	5.83299
Cry1	5.83106
Zfp60	5.82205
Rest	5.81885
Zbtb43	5.80733
Traf3ip1	5.8063
Med14	5.78957
Hoxb4	5.78481
Gabpb1	5.76111
Atf3	5.76075
Rsf1	5.75457
Polr3b	5.74646
Zfp467	5.73829
Il15	5.72934
Rfxank	5.71497
Snapc4	5.70924
Hoxb5	5.70796
Zkscan5	5.70754
Zfp784	5.68298
Sap18	5.6792
Mpdz	5.67911
Nfatc1	5.67586
Ticam1	5.6669
Dnajc1	5.66546
Ppp2r3a	5.65117
2010315B03Rik	5.64773
Pknox1	5.64514
Sox6	5.60597
Hoxb7	5.59499
Slc45a3	5.58023
Sos1	5.56226
Setmar	5.55884
Zfp113	5.5571
Prdm2	5.53104
Sp6	5.52003
Hoxa2	5.49309
Gtf2h4	5.48661
E2f3	5.44692
Apex1	5.44631
Nr2f2	5.44114
Rev1	5.43793
Bcor	5.43365
Zfp143	5.41866
Mllt3	5.4024
Rnf150	5.40175
Ttf1	5.3542
Gtf2a1	5.35226
Rad1	5.35155
Epc2	5.31523
Top3a	5.30424
Tcf19	5.25656
Nfkbie	5.24837
Foxn2	5.24619
2210018M11Rik	5.24469
Zfp180	5.22486
Zbtb7c	5.21903
Trim21	5.2131
Uhrf1	5.20739
2610008E11Rik	5.19743
Med27	5.1747
Zfp574	5.13919
Top1mt	5.10289
Apitd1	5.0645
Zfp322a	5.05244
Twist1	5.03476
Baz1a	5.0008
Thap1	4.98273
Zcchc4	4.97077
Wrb	4.96957
Zfp629	4.95245
Scx	4.94224
Trex1	4.90706
Zfp280c	4.90305
Spen	4.8802
Zfp160	4.86601
Cenpc1	4.8575
Phf6	4.84041
Klhl20	4.83522
Nufip1	4.82608
Atxn3	4.82563
Trip4	4.82373
Dnajb14	4.81271
0610010F05Rik	4.80341
Zfp386	4.78025
Cry2	4.7751
Nudt12	4.77493
Aurkb	4.77349
Mynn	4.76849
Plagl2	4.76309
Recql	4.76259
Zbtb6	4.75789
Stard13	4.75268
Sos2	4.72372
Zbtb5	4.65149
Maff	4.65099
Cdca7	4.64812
Pms2	4.6341
Tbx3	4.62858
Arid4a	4.62731
Zfp87	4.6165
Zbtb24	4.61446
Lbh	4.61006
Zfp383	4.60848
Asb3	4.59943
Ovol1	4.58874
Kif22	4.57576
Stat2	4.55395
Ddx11	4.54023
Nfkbil1	4.52096
Papolg	4.49951
Ing5	4.48557
Rbm15	4.47523
Ddhd1	4.44991
Chaf1a	4.43533
Zfp53	4.42841
Utp20	4.42799
Aebp1	4.33832
Arid3b	4.2935
Phf7	4.29238
Mysm1	4.29188
Lig4	4.28994
Polr1e	4.26487
Gmeb1	4.26151
Zbtb12	4.22447
Zfp84	4.21365
Uhmk1	4.20705
Tshz1	4.20349
Arid5b	4.14487
Sirt1	4.13177
Zfp61	4.1065
D630045J12Rik	4.09616
Tcea2	4.08874
Hoxa4	4.06538
Zfp157	4.02198
Chd1l	4.01355
Rffl	4.00075
Thap2	3.96855
Hivep2	3.96271
Zfp526	3.94981
Taf6l	3.94191
Zbed4	3.93036
Ercc6	3.92566
Elf4	3.91421
Zfp628	3.8842
Malt1	3.85278
Nr2c2	3.84787
Ercc8	3.8472
Zscan22	3.83088
Mmab	3.82046
Strbp	3.80992
Ss18l1	3.78782
Zbtb2	3.77579
Casp8ap2	3.73771
Zbtb41	3.72013
Foxq1	3.70262
Vgll3	3.68918
Zfp691	3.66274
Bcorl1	3.65808
Zfp715	3.65121
Klhl8	3.64883
Rad54l2	3.64216
Mtf1	3.63745
Zfp51	3.62155
Zfp760	3.60877
Invs	3.5952
Tfdp2	3.59225
Mettl4	3.56183
Asb1	3.55361
Whsc1	3.53244
Wrn	3.50839
Ercc4	3.48931
Taf4b	3.48133
Hells	3.47617
Nr6a1	3.47511
Zfp334	3.46496
Irf7	3.4637
Polg2	3.45771
Cdc25a	3.44316
Crocc	3.41203
Msh3	3.40812
E2f2	3.40252
Mterfd3	3.39451
Abt1	3.38764
Rfx2	3.36766
Lipe	3.36454
Foxn3	3.3344
Mef2b	3.30977
Smad6	3.30284
Mki67	3.27598
Nr1h3	3.27163
Ikzf2	3.26804
Elk4	3.25808
Chaf1b	3.25357
Zfp661	3.23824
Epas1	3.22397
AI987944	3.21304
Trmt11	3.19306
Mitf	3.18542
Zfp101	3.1717
Dip2c	3.16815
D3Ertd254e	3.06418
Ahr	3.05806
Zfp810	3.04759
Mybl2	3.04661
Zfp668	3.04014
Rab8b	3.01827
3110057O12Rik	3.00979
Zfp9	3.00305
Rgs2	2.99568
Ighmbp2	2.99317
Zfp367	2.94852
Pbx3	2.94457
Arntl2	2.93231
Rbm38	2.91249
Rad51c	2.89399
Vax2	2.88741
Bdp1	2.85695
Krba1	2.83986
E430018J23Rik	2.83619
Hipk2	2.816
Tbx6	2.81183
Zfp235	2.80538
Hivep1	2.80224
Shprh	2.80097
Zbtb39	2.78996
Zfp324	2.78792
Zfp764	2.7874
Polr3g	2.78686
Zfp3	2.78236
Nkrf	2.7794
Klf12	2.75231
Mycn	2.71816
Mutyh	2.69616
Prkdc	2.69282
Ybx2	2.68631
Zfp248	2.68547
Nfatc2ip	2.67782
Six4	2.65561
Mbd4	2.65471
Glis3	2.65408
Zbtb26	2.64598
Taf5	2.644
Jrk	2.63638
Zfp13	2.6338
Zfp30	2.63333
Nfia	2.63197
Hoxa1	2.6308
Msx2	2.62364
Npm2	2.60007
Zfp97	2.57262
Zfpm1	2.57031
Sycp3	2.55222
Tnfaip3	2.5483
Zfp593	2.54661
1700049G17Rik	2.53109
Rbl1	2.53106
Lama3	2.52536
Itsn1	2.51817
Zfp398	2.48858
Nuf2	2.4851
Rev3l	2.4788
Elp4	2.47625
Zfp790	2.4724
Smyd3	2.46101
A530054K11Rik	2.45156
Gli1	2.41613
Rad51	2.39596
Zfp93	2.39525
Zfp770	2.38753
Zfp318	2.36629
Carf	2.36359
Zfp28	2.36238
Rorc	2.35065
Atm	2.35006
Nrip1	2.34558
Pola1	2.34137
Adrb2	2.32033
Zfp606	2.31401
Nek2	2.31207
Ankrd32	2.3031
AA987161	2.30074
Ttf2	2.29664
Rtn1	2.2949
Taf7	2.24932
L3mbtl3	2.24894
Zbtb40	2.23504
Pcdhb16	2.22508
Foxm1	2.21988
Morn1	2.21926
Mlh3	2.19954
Arid5a	2.18854
Zfp74	2.17365
Zfp27	2.16914
Csdc2	2.15989
Zswim3	2.1582
Zfp202	2.15528
Zfp780b	2.14686
Erg	2.14503
2210404O09Rik	2.1218
Arid3a	2.11915
Prox2	2.1087
Bahcc1	2.09076
Setdb2	2.09064
Mcm9	2.08352
Zranb3	2.08076
Zfp568	2.07098
3300002I08Rik	2.06922
Homez	2.06663
Satb2	2.06562
Zfp59	2.06247
Btbd11	2.06162
Mxd3	2.05465
Cep192	2.04925
Phf21b	2.03318
Zfp111	2.02545
Zfp597	2.01981
Cth	2.00048
Cxxc5	1.99993
Otx1	1.99728
Sqrdl	1.98905
Sfmbt1	1.98569
Zscan2	1.97924
Zfp41	1.97045
Ppfibp2	1.96976
Mkx	1.96235
Zfp189	1.95865
H1fx	1.9582
Zxda	1.9525
Zfp748	1.91598
Smad7	1.90948
2810021J22Rik	1.90918
Tigd5	1.89404
Zfp677	1.87846
Prdm9	1.84719
Tgfb1i1	1.83818
Aff3	1.82674
Zfp446	1.81667
Zscan12	1.81351
Ankrd26	1.80468
Neil3	1.80324
Rad18	1.79759
Zfp719	1.79067
Mybl1	1.78708
Nap1l3	1.78578
Hoxb8	1.78398
Parp14	1.78381
Ell3	1.77861
Zfp52	1.77478
Poli	1.7478
Rora	1.73672
Pou2f1	1.73164
Tert	1.72463
Zfp354c	1.7173
Alx1	1.71218
Hmbox1	1.70941
Rps6ka5	1.6856
Pms1	1.6834
Etv5	1.68299
Zfp667	1.67056
Hist2h2be	1.66614
Lmcd1	1.65335
Hic2	1.62462
Zfp169	1.61785
Ifi204	1.61504
Bcl11a	1.60153
Chtf18	1.60115
Aste1	1.57932
Zfp758	1.56151
Timeless	1.55938
Zfp775	1.55737
Troap	1.55117
Iqcd	1.54437
Pot1b	1.53298
Msx1	1.51322
Zfhx2	1.51303
Hoxa6	1.50101
Bmyc	1.48741
Nfatc2	1.47692
Zfp647	1.47673
Pnldc1	1.4614
Eya1	1.45855
Zfp369	1.45662
Alms1	1.45266
Crem	1.44685
Padi4	1.43381
Cand2	1.42671
Trerf1	1.41816
Zfp11	1.40451
Itgb3bp	1.39066
Ece2	1.39048
Trdmt1	1.37475
Kif4	1.36155
Hist1h4k	1.3578
Pask	1.34879
Zfp689	1.34592
Sp4	1.3399
Hes7	1.32504
Isl2	1.30028
Zscan20	1.2863
6720489N17Rik	1.25885
Wdhd1	1.25878
Slco3a1	1.25233
Zbtb3	1.25047
Rfx3	1.22946
Phxr4	1.22531
Maf	1.22126
Zfp612	1.21581
C030039L03Rik	1.21182
Nr4a2	1.21049
Zfp472	1.19728
Ankrd22	1.19665
Zfp40	1.19418
Ncoa7	1.19255
Tox	1.19005
Blm	1.16092
Creb5	1.15978
Lcorl	1.14148
Pogk	1.13483
Mcm8	1.11993
Pknox2	1.1198
Zfp759	1.11088
Sox11	1.10516
Bach2	1.10412
Zfp184	1.08235
E2f8	1.07014
Zfp354a	1.03636
Pole	1.02338
Zfp2	1.01832
Sox5	1.01022
Zfp418	1.00451
Sgol2	0.998353
Zfp39	0.990841
Zfp82	0.9891
Sp110	0.969002
Maml3	0.960391
Cdc6	0.958138
Zfp81	0.95078
Ankrd42	0.940021
Zfp563	0.938158
Lhx6	0.932373
Hoxa7	0.92659
Nrarp	0.925609
Ankrd53	0.921988
Hivep3	0.914121
Hoxc9	0.909181
Arhgap22	0.889257
Zfp112	0.888108
Zfp174	0.883556
Rad54l	0.877264
Birc3	0.87176
Hist1h4j	0.859846
Mgam	0.855795
Lbx2	0.853238
Zfp595	0.852014
Taf9b	0.851839
Bard1	0.837301
Fhl1	0.834351
Cspg4	0.829794
5830417I10Rik	0.828351
Egr3	0.825675
Gli3	0.823698
Brca2	0.822536
Zim1	0.815902
Zfp459	0.814773
Dnmt3b	0.814095
Hoxa10	0.810807
Zbtb37	0.806166
Hspa1l	0.803268
Hist3h2ba	0.798422
Zbtb46	0.79566
Zfp708	0.781617
Npas1	0.77951
Arhgef15	0.775523
Sfmbt2	0.77181
Dlx3	0.767012
Gls2	0.752233
Hist2h4	0.747576
Sycp1	0.742251
Camk4	0.732859
Zfp14	0.720875
Zfp455	0.705555
Zfp287	0.704504
Zfp108	0.703136
Zik1	0.697213
Sp7	0.692949
Sec31b	0.692779
Fancd2	0.692084
Zfp558	0.691393
Lrfn1	0.672825
Eaf2	0.671753
Ankrd44	0.671275
Zbtb32	0.661805
Armcx4	0.658527
Mlf1	0.654256
Irf5	0.654229
Brca1	0.652842
Mzf1	0.652309
Zfp128	0.650058
Zfp273	0.646658
Dlx4	0.644604
Hsf4	0.612434
Zfp458	0.601608
Pygo1	0.600972
Sox15	0.596044
Nanog	0.587634
Hmga2	0.585348
Nod2	0.578899
Notch4	0.576871
Sox12	0.575338
Tigd3	0.57271
Nrg2	0.567876
Prrx2	0.564793
Foxd2	0.563571
Cenpk	0.561863
Hist1h4d	0.560557
Pou5f2	0.559079
Suv39h2	0.548552
Npas3	0.541707
A630089N07Rik	0.541231
Ppp1r12b	0.529037
Kbtbd8	0.526235
Prdm1	0.511744
Sall2	0.509423
Tbx2	0.502669
Rsl1	0.494426
Nanos1	0.492567
Lyl1	0.492292
Cited1	0.48869
Phf19	0.488677
Zfp449	0.484302
Klhl10	0.48208
Glis1	0.480794
Hist1h2bl	0.478619
Exo1	0.470901
Zfpm2	0.462325
Rorb	0.457727
Zfp786	0.451516
Cyp27b1	0.451006
Rel	0.445561
Pou1f1	0.443124
Zfp456	0.442817
Atoh8	0.43646
Hsf2bp	0.430999
Scml2	0.429601
Hmga1	0.422912
Hmx2	0.417063
Bcl11b	0.415359
Jazf1	0.411818
Pard3b	0.402318
Ciita	0.393584
Tceal1	0.390239
Nfatc4	0.384702
Hist1h4h	0.377269
BC024139	0.373895
Zfp37	0.370214
Nrip2	0.369008
Zfp382	0.366761
Hoxc13	0.364204
Klf1	0.362022
Hist1h1b	0.361548
Musk	0.357989
Gtf2a1l	0.355568
Stxbp6	0.353138
Eid2	0.351086
Tnp1	0.341115
E2f7	0.338015
Hist1h2bn	0.337158
Ppargc1b	0.33715
Zfp712	0.325714
2410018L13Rik	0.321754
Zfp457	0.320797
Hoxc6	0.309896
Kcnip3	0.305451
Twist2	0.298193
Fosb	0.294547
Nr3c2	0.293144
Hoxa9	0.287798
Zfp619	0.283778
Hist4h4	0.277767
Cdkn1c	0.274189
Hist1h4a	0.270235
Abra	0.267596
Hist1h1d	0.26452
Ascl3	0.261961
Tcfl5	0.261527
Zbtb16	0.261098
Hils1	0.258513
Mmp7	0.256358
Hlx	0.248956
Efcab3	0.247052
Zfp109	0.23934
Hist1h2ah	0.236524
Apol6	0.233247
Nkx6-3	0.230413
Kcnh2	0.224373
Rab37	0.220184
Prrx1	0.218708
9030624G23Rik	0.218425
Hoxc8	0.217477
Lin28b	0.213373
Nlrc3	0.212452
Lcor	0.212149
Hist1h3h	0.211357
Foxi1	0.202028
Igf2bp1	0.199211
Spem1	0.198602
Esr1	0.195519
Sohlh1	0.191866
Hoxb13	0.188067
Gpr97	0.185897
Dlx1	0.184659
Hist1h4b	0.184043
Hopx	0.176316
Myb	0.17434
Hist1h3i	0.169362
Zfp354b	0.165629
Hic1	0.164914
Pycard	0.164446
Caskin1	0.163768
Poln	0.162629
Zfp473	0.160475
Hist1h2bp	0.158876
Hdac9	0.158842
Ppara	0.158812
Tcf15	0.155539
Pbx4	0.154277
Polq	0.146985
Nrg1	0.14641
Hoxc4	0.145791
Myod1	0.143053
Hnf1a	0.142412
Insm2	0.139598
Hist1h1a	0.137081
Msx3	0.135743
Mesp1	0.133036
Zeb1	0.130829
Pou2f3	0.13075
Ankk1	0.130333
Isl1	0.13014
Pax3	0.127679
Pax9	0.126922
Hist1h3g	0.124956
Pla2g4c	0.124362
Hist1h3a	0.122467
Lef1	0.122371
Il4	0.121145
Mlxipl	0.118076
Dach1	0.11723
Etv4	0.115278
Hist1h4f	0.114959
Hist1h2ak	0.11375
Spdef	0.112537
Pax6	0.111943
Rfpl4	0.110283
Zeb2	0.109982
Zfp711	0.10901
Bnc2	0.108657
Zfp575	0.10566
Sp100	0.10548
Aire	0.102321
Ccdc79	0.0980014
Pou4f1	0.0977096
Sp8	0.0964008
Hist1h2bj	0.0959329
Pitx2	0.0955846
Hist1h2bf	0.0943075
Zfp811	0.0924706
Ccdc81	0.09214
Grhl3	0.0886732
Gata2	0.0885197
Asb10	0.0883342
Hist1h3b	0.0881704
Smarca1	0.0867077
Brdt	0.0860466
Mesp2	0.085557
Hist1h2bb	0.0850284
Fank1	0.0836523
D130040H23Rik	0.0819741
Trp73	0.0812792
Foxa3	0.0812351
Nr4a3	0.0768611
Ascl2	0.0762761
Dppa2	0.0740798
Zfp114	0.073623
Spib	0.0734956
Pax8	0.0721887
Pou2af1	0.0718767
Npr1	0.0712454
Gbx1	0.0710347
Rarb	0.0707772
Kcnh3	0.0692014
Igsf9b	0.0689783
Ankrd7	0.0686833
Batf	0.0685699
Ssxb5	0.0675192
Msh4	0.0668506
Trpc6	0.0647897
Snai3	0.0645901
Asb4	0.0629509
Sox10	0.0606786
Hoxc5	0.060487
Zfp454	0.0600514
Zfp641	0.0561625
Cml3	0.0558095
Omt2b	0.0553014
Nobox	0.0544862
Pou3f1	0.0541843
Nkx6-2	0.0540862
Kcnh7	0.0539123
Hepacam	0.0531452
Asb5	0.0527726
Foxp3	0.0525165
Glrp1	0.0524444
Trpv2	0.0518981
Eomes	0.0495092
Nr1i2	0.0488586
Fosl1	0.0485743
Btg4	0.0476704
Hist2h2ab	0.0475616
Ssxb9	0.0475073
Dmc1	0.046023
Dmbx1	0.0458691
Pde8a	0.045449
Tle4	0.0449525
Hsf5	0.0447238
Npas2	0.044245
Nr1i3	0.0434784
Cntn1	0.0431349
Ankrd6	0.0427187
Pparg	0.0417435
Sla2	0.0413282
Tbr1	0.0411478
Hist1h2bk	0.0406465
Kcnh1	0.0400465
1700012L04Rik	0.0396799
Esx1	0.0390599
Hist1h2bh	0.0389335
Etv1	0.0388615
Spz1	0.0384001
Sox18	0.0382873
Ascl4	0.0360103
Mixl1	0.0359591
Smc1b	0.0358432
Cd300a	0.0355729
A530032D15Rik	0.035509
Lhx3	0.0344428
Gdf9	0.034079
Barhl1	0.0338456
Sox2	0.0333069
C530008M17Rik	0.0332285
Khdrbs3	0.0327455
Hes5	0.0327289
Zfp92	0.0323468
Kcnma1	0.0315124
Atf7ip2	0.0308045
Pax4	0.0299532
Abcb11	0.0292707
Setbp1	0.0287856
Ankrd55	0.0285505
Hist1h1t	0.0283428
Pou5f1	0.0281681
Mpl	0.0278264
Creb3l3	0.0269288
Mbd3l1	0.0251594
Rfx4	0.0250675
Smyd1	0.0247926
Pcbd1	0.0247242
Tigd4	0.0239431
Hes3	0.0225015
Zscan10	0.0222924
Sim2	0.0221507
Lmo2	0.0213929
Tbx1	0.0213771
Stat4	0.0209647
Bmp15	0.0202374
Esr2	0.0182863
Zfp300	0.01778
Meox2	0.0175278
Obox1	0.0171175
Ikzf4	0.0170307
Rbpjl	0.016757
Ankrd45	0.0165132
Asb11	0.0165071
Nhlh1	0.0163436
Alx4	0.0159176
Foxc2	0.0152951
Dnmt3l	0.0152234
Batf2	0.0151947
Foxh1	0.0148779
Pitx3	0.0147484
Irf8	0.0147379
Cxxc4	0.0146512
Foxp2	0.0145846
Ankrd33	0.0144266
Foxl1	0.0137319
Hhip	0.0136566
Actn2	0.0136215
Zfhx4	0.0134403
Gfi1	0.013246
Foxa1	0.0129135
Trim66	0.0128484
Ppp1r16b	0.0127709
Zfp57	0.0127495
Ttbk1	0.0117548
Hif3a	0.0117268
Nostrin	0.0115285
4931423N10Rik	0.0110333
Hoxd10	0.0109855
Hoxc10	0.0106238
Zfp182	0.010343
Rex2	0.010294
Tlx1	0.0102621
Arnt2	0.010207
Hoxb1	0.0100298
Dll3	0.00939587
Hnf4a	0.00932688
Ascl1	0.00922176
Gli2	0.00908912
Sohlh2	0.00887222
Irf4	0.00878822
Hey2	0.00822747
Dach2	0.00791433
Ldb2	0.00781101
Cdyl2	0.00760214
Ebf2	0.00753144
Lhx2	0.00720683
Nr1h5	0.0071687
Lhx9	0.00715743
Hoxd3	0.00700319
Tnni3k	0.00684811
Fli1	0.0065835
Gata6	0.00652222
Neurod2	0.00647857
Sox7	0.00622268
Npas4	0.00620179
Thrb	0.00620084
Gata4	0.00613969
Nlrp9b	0.00607753
Pou2f2	0.0059148
Tbx20	0.00589764
Otud7a	0.00587208
Sim1	0.00559554
Nr5a2	0.00540108
Dpf3	0.00538793
Foxg1	0.00522759
Obscn	0.0050928
Scrt1	0.00506815
Adcy1	0.00497388
Onecut3	0.00433424
Cecr6	0.00427849
Myocd	0.00397172
Ebf1	0.00391211
Ctnnd2	0.00341797
Myt1	0.00325754
Pgr	0.0029501
[truncated: 4 more rows]

[truncated: 36 more sheets: ST11, ST12, ST13, ST14, ST15, ST16, ST17, ST18, ST19, ST20, ST21, ST22, ST23, ST24, ST25, ST26, ST27, ST28, ST29, ST30 …]
